# Supplementary material for: (Z)-1-(3-Nitro­phen­yl)-2-(4-nitro­phen­yl)ethene
Source: Acta Crystallogr Sect E Struct Rep Online. 2008 Jul 12;64(Pt 8):o1482. doi: 10.1107/S1600536808021077 (PMC2962112; doi:10.1107/S1600536808021077)
Supplement: Supplementary file 2 [file e-64-o1482-Isup2.hkl]

# 
# h,k,l, Fc-squared, Fo-squared, sigma(Fo-squared) and status flag 
# 
data_I
_shelx_title ' TREF in P-1' 
_shelx_refln_list_code          4 
_shelx_F_calc_maximum       89.13 
_exptl_crystal_F_000       280.00 
_reflns_d_resolution_high  0.7603 
 
loop_ 
 _symmetry_equiv_pos_as_xyz 
 'x, y, z' 
 '-x, -y, -z' 
 
_cell_length_a     7.2995 
_cell_length_b     8.0561 
_cell_length_c    11.8306 
_cell_angle_alpha  78.291 
_cell_angle_beta   85.102 
_cell_angle_gamma  67.536 
 
_shelx_F_squared_multiplier     1.000 
 
loop_ 
 _refln_index_h 
 _refln_index_k 
 _refln_index_l 
 _refln_F_squared_calc 
 _refln_F_squared_meas 
 _refln_F_squared_sigma 
 _refln_observed_status 
   2   0   0     6370.25     7124.54    122.45 o 
   3   0   0      607.40      614.71     11.54 o 
   4   0   0       20.41       22.23      1.03 o 
   5   0   0        6.21        5.04      0.65 o 
   6   0   0        0.72        0.58      0.42 o 
   7   0   0       16.86       19.11      1.22 o 
   8   0   0        0.18        0.18      0.77 o 
  -8   1   0        0.00        0.92      1.00 o 
  -7   1   0        0.04       -0.13      0.27 o 
  -6   1   0        4.45        3.40      1.20 o 
  -5   1   0       13.79       15.56      1.63 o 
  -4   1   0       22.10       21.03      0.83 o 
  -3   1   0      493.71      486.79      5.48 o 
  -2   1   0      563.45      565.39     12.07 o 
  -1   1   0      419.24      412.36     35.07 o 
   2   1   0     3273.91     3306.09     40.16 o 
   3   1   0     1108.14     1130.32     14.47 o 
   4   1   0      360.11      357.04      4.67 o 
   5   1   0      334.18      349.32      6.06 o 
   6   1   0        6.88        6.55      0.86 o 
   7   1   0       44.53       42.48      1.88 o 
   8   1   0        6.60        5.54      1.33 o 
   9   1   0        0.16        0.19      0.58 o 
  -8   2   0        0.22       -0.35      1.04 o 
  -7   2   0       13.31       11.85      1.81 o 
  -6   2   0        2.22        1.24      0.89 o 
  -5   2   0       11.23       10.34      1.39 o 
  -4   2   0        0.04       -0.30      0.49 o 
  -3   2   0      127.51      113.40      3.49 o 
  -2   2   0       43.75       39.64      1.25 o 
  -1   2   0     1691.61     1270.02     38.86 o 
   1   2   0      673.03      664.03     11.66 o 
   2   2   0     4167.44     4006.78     68.60 o 
   3   2   0        0.16        0.06      0.19 o 
   4   2   0       22.44       20.61      1.39 o 
   5   2   0       59.71       61.24      1.58 o 
   6   2   0        5.30        6.64      0.89 o 
   7   2   0        7.82       10.21      1.34 o 
   8   2   0       17.62       15.98      1.79 o 
   9   2   0        1.02        0.29      0.84 o 
  -7   3   0        0.21       -0.43      0.78 o 
  -6   3   0       11.00       13.68      1.65 o 
  -5   3   0       63.49       58.02      2.93 o 
  -4   3   0        5.11        4.53      0.86 o 
  -3   3   0      311.48      286.34      6.92 o 
  -2   3   0        1.31        2.77      0.40 o 
   1   3   0      523.52      570.02     12.14 o 
   2   3   0      607.59      587.66     10.64 o 
   3   3   0       51.09       45.51      1.67 o 
   4   3   0        0.79        1.62      0.34 o 
   5   3   0       30.48       27.39      1.05 o 
   6   3   0       45.62       53.32      3.95 o 
   7   3   0        1.32        2.38      0.78 o 
   8   3   0        7.78        8.94      1.40 o 
   9   3   0        3.26        2.20      1.06 o 
  -6   4   0        8.39        7.51      1.41 o 
  -4   4   0        3.14        2.49      0.70 o 
  -3   4   0       10.53        9.05      0.88 o 
  -2   4   0       18.72       15.67      0.74 o 
   1   4   0       37.82       42.83      1.46 o 
   2   4   0        7.84        4.77      0.66 o 
   3   4   0      383.12      392.18      8.96 o 
   4   4   0      476.11      459.68      7.20 o 
   5   4   0        0.80        1.01      0.36 o 
   6   4   0       10.32       11.04      0.97 o 
   7   4   0        0.97        0.07      0.74 o 
   8   4   0       13.44       17.43      2.58 o 
   9   4   0        0.00        1.14      0.86 o 
  -6   5   0        2.29        2.33      0.90 o 
  -5   5   0        1.17        0.83      0.59 o 
  -4   5   0        0.40        0.16      0.48 o 
  -3   5   0        0.12       -0.13      0.37 o 
  -2   5   0       21.09       19.67      1.19 o 
   1   5   0      596.01      589.43     12.26 o 
   2   5   0        5.99        6.43      0.76 o 
   3   5   0        6.88        6.61      1.24 o 
   4   5   0      197.65      184.37      3.47 o 
   5   5   0        0.11       -0.05      0.74 o 
   6   5   0       18.80       18.79      1.24 o 
   7   5   0        0.31        0.82      0.55 o 
   8   5   0        2.80        2.66      0.92 o 
   9   5   0        0.00       -0.63      0.74 o 
  -5   6   0        8.33        9.75      1.33 o 
  -4   6   0        0.37       -0.33      0.45 o 
  -3   6   0        1.56        1.54      0.56 o 
  -2   6   0        7.84        7.63      0.66 o 
   1   6   0      258.86      253.27      5.93 o 
   2   6   0       60.98       66.51      2.53 o 
   3   6   0      234.62      230.62     10.28 o 
   4   6   0        1.69        1.93      0.34 o 
   5   6   0       10.26       11.02      2.40 o 
   6   6   0       29.53       26.05      3.17 o 
   7   6   0        3.35        2.77      0.79 o 
   8   6   0        0.02        0.33      0.55 o 
   9   6   0        1.17        1.59      0.87 o 
  -4   7   0        0.04       -0.13      0.49 o 
  -3   7   0        0.21        0.16      0.39 o 
   1   7   0        1.74        1.76      0.80 o 
   2   7   0       53.91       57.32      2.47 o 
   3   7   0      364.33      372.88      9.50 o 
   4   7   0       27.46       25.13      2.13 o 
   5   7   0      167.33      173.26      3.24 o 
   6   7   0       83.78       82.60      2.32 o 
   7   7   0       35.68       35.29      1.69 o 
   8   7   0       15.27       13.94      1.58 o 
   1   8   0        1.09        1.52      0.52 o 
   2   8   0        4.68        8.21      2.63 o 
   3   8   0        0.85        0.19      0.77 o 
   4   8   0        5.25        5.44      1.30 o 
   5   8   0        2.06        1.01      0.93 o 
   6   8   0        3.62        3.47      0.51 o 
   7   8   0        2.56        2.34      0.57 o 
   8   8   0       13.42       11.88      1.30 o 
   1   9   0       13.45       11.56      5.57 o 
   2   9   0        2.41        3.40      0.77 o 
   3   9   0        1.28        0.86      0.60 o 
   4   9   0        3.27        1.17      0.80 o 
   5   9   0       11.15       13.62      2.00 o 
   6   9   0        0.01       -0.66      0.85 o 
   7   9   0        1.15        2.63      1.26 o 
   2  10   0       25.52       31.05      1.88 o 
   4  10   0        7.65        9.48      1.58 o 
   5  10   0        2.24        1.50      1.10 o 
  -5 -10   1        3.84        3.89      1.46 o 
  -4 -10   1       13.02       19.18      2.20 o 
  -3 -10   1        0.05        0.08      0.68 o 
  -2 -10   1        8.48       11.28      1.25 o 
  -7  -9   1        0.51        0.93      1.13 o 
  -6  -9   1        0.95        2.30      1.28 o 
  -5  -9   1        0.01       -0.78      0.80 o 
  -4  -9   1        3.10        3.43      1.20 o 
  -3  -9   1        2.92        3.66      0.94 o 
  -2  -9   1        2.10        2.83      0.73 o 
  -1  -9   1        0.32        0.45      0.45 o 
  -8  -8   1        0.02       -0.24      0.53 o 
  -7  -8   1        0.59        0.87      0.52 o 
  -6  -8   1        8.92        9.18      1.86 o 
  -5  -8   1        2.12        2.15      0.99 o 
  -4  -8   1        1.85        0.74      0.74 o 
  -3  -8   1       22.00        9.67      3.79 o 
  -2  -8   1        0.10        0.21      0.57 o 
  -1  -8   1        0.13        0.50      0.49 o 
   0  -8   1        5.66        6.22      0.61 o 
  -8  -7   1        0.03       -0.47      0.57 o 
  -7  -7   1       80.76       83.33      3.24 o 
  -6  -7   1        5.97        6.28      1.61 o 
  -5  -7   1       79.84       79.65      2.43 o 
  -4  -7   1        0.43        1.32      0.90 o 
  -3  -7   1        7.78        9.08      1.24 o 
  -2  -7   1        1.31        0.96      0.48 o 
  -1  -7   1        0.45        1.03      0.41 o 
   0  -7   1       21.74       19.97      1.02 o 
   3  -7   1        0.22        0.61      0.41 o 
   4  -7   1        5.59        7.55      0.95 o 
  -9  -6   1        0.30        0.40      0.76 o 
  -8  -6   1        1.28        2.11      0.85 o 
  -7  -6   1        6.05        5.74      1.08 o 
  -6  -6   1       17.17       18.58      1.22 o 
  -5  -6   1       39.64       42.09      1.50 o 
  -4  -6   1       65.80       62.35      1.52 o 
  -3  -6   1       59.61       54.80      2.59 o 
  -2  -6   1        0.94        2.04      0.56 o 
  -1  -6   1        0.83        1.66      0.44 o 
   0  -6   1        3.27        3.95      0.45 o 
   1  -6   1        0.00        0.13      0.26 o 
   2  -6   1       10.53       10.71      0.92 o 
   3  -6   1       21.11       21.97      1.36 o 
   4  -6   1        0.11        1.04      0.49 o 
   5  -6   1        0.12        0.23      0.53 o 
  -9  -5   1        0.40        1.02      0.90 o 
  -8  -5   1        4.27        6.22      1.31 o 
  -7  -5   1        3.69        3.97      1.00 o 
  -6  -5   1       10.94       11.48      1.05 o 
  -5  -5   1       15.12       13.69      0.96 o 
  -4  -5   1       81.12       81.24      2.03 o 
  -3  -5   1       59.73       57.31      0.98 o 
  -2  -5   1        0.01       -0.09      0.28 o 
  -1  -5   1      129.40      122.14      3.54 o 
   0  -5   1        4.60        6.28      0.31 o 
   1  -5   1       16.49       15.15      0.56 o 
   2  -5   1       41.69       40.69      1.34 o 
   3  -5   1        4.50        5.82      0.76 o 
   5  -5   1        0.14        0.37      0.58 o 
  -9  -4   1        6.57        5.80      1.36 o 
  -8  -4   1        6.44        5.55      0.88 o 
  -7  -4   1        0.23       -0.02      0.34 o 
  -6  -4   1       13.98       12.01      1.35 o 
  -5  -4   1        1.05        1.05      0.46 o 
  -4  -4   1      194.40      186.53      5.77 o 
  -3  -4   1       69.11       64.22      2.03 o 
  -2  -4   1       82.47       79.19      2.68 o 
  -1  -4   1      506.01      507.63      8.93 o 
   0  -4   1       65.58       77.49      2.82 o 
   1  -4   1       13.83       16.29      0.42 o 
   2  -4   1       22.28       25.04      1.02 o 
   3  -4   1        9.58        8.99      1.06 o 
   4  -4   1       32.85       21.46      1.56 o 
   6  -4   1        0.55        0.69      0.70 o 
  -9  -3   1        3.20        1.93      0.98 o 
  -8  -3   1        1.61        1.02      0.67 o 
  -7  -3   1        0.94       -0.12      0.52 o 
  -6  -3   1        0.44        1.35      1.28 o 
  -5  -3   1        0.01       -0.12      0.29 o 
  -4  -3   1       66.33       64.58      1.50 o 
  -3  -3   1       88.18       94.24      2.89 o 
  -2  -3   1       59.39       58.17      1.45 o 
  -1  -3   1     1865.72     1776.49     53.22 o 
   0  -3   1      441.15      408.86      7.22 o 
   1  -3   1     3688.01     3287.97     97.80 o 
   2  -3   1       47.00       41.47      1.31 o 
   3  -3   1       71.81       74.31      2.66 o 
   4  -3   1       63.86       64.80      2.75 o 
   5  -3   1        0.06        0.27      0.68 o 
   6  -3   1        0.01        0.20      0.65 o 
   7  -3   1        0.05       -0.27      0.72 o 
  -9  -2   1       17.94       13.98      1.81 o 
  -8  -2   1        7.11        6.56      1.30 o 
  -7  -2   1        1.82        3.79      0.94 o 
  -6  -2   1       10.82       10.72      1.08 o 
  -5  -2   1       14.78       16.33      1.17 o 
  -4  -2   1       92.57       87.60      2.05 o 
  -3  -2   1       21.62       23.34      0.81 o 
  -2  -2   1     2820.98     2760.27     92.42 o 
  -1  -2   1     1348.70     1274.34     25.35 o 
   0  -2   1        7.14        8.36      0.39 o 
   1  -2   1       27.69       22.85      1.25 o 
   2  -2   1      437.18      412.67      7.42 o 
   3  -2   1       25.69       25.66      1.45 o 
   4  -2   1       88.60       78.44      3.08 o 
   5  -2   1       30.31       29.23      2.08 o 
   6  -2   1        2.46        1.19      0.93 o 
   7  -2   1        0.19       -0.13      0.76 o 
  -9  -1   1        0.11        1.38      0.77 o 
  -8  -1   1        2.22        0.94      0.66 o 
  -7  -1   1        0.02       -0.35      0.45 o 
  -6  -1   1      209.01      215.58      4.57 o 
  -5  -1   1        3.89        2.51      0.60 o 
  -4  -1   1      711.55      747.35      8.77 o 
  -3  -1   1       11.32       14.15      1.61 o 
  -2  -1   1       13.89       15.81      0.56 o 
  -1  -1   1     1417.77     1406.51     24.15 o 
   0  -1   1      761.54      730.32      9.71 o 
   1  -1   1     1213.62      985.67     29.82 o 
   2  -1   1      291.82      294.06      3.58 o 
   3  -1   1      277.90      302.34      4.76 o 
   4  -1   1        0.02        0.30      0.26 o 
   5  -1   1       14.38       15.61      0.81 o 
   6  -1   1        3.12        3.20      0.70 o 
   7  -1   1        0.03        0.49      0.28 o 
   8  -1   1        0.06       -0.01      0.92 o 
  -8   0   1        0.17        0.50      0.77 o 
  -7   0   1       24.92       24.70      1.77 o 
  -6   0   1        5.02        6.11      0.81 o 
  -5   0   1        0.29        0.05      0.38 o 
  -4   0   1      556.04      591.11      7.09 o 
  -3   0   1      148.24      141.50      3.48 o 
  -2   0   1     5141.94     5784.43     98.72 o 
   0   0   1       37.11       31.45      0.75 o 
   1   0   1      920.15      714.05     21.87 o 
   2   0   1       77.96       80.58      1.81 o 
   3   0   1      275.19      262.44      6.59 o 
   4   0   1       73.92       68.48      3.09 o 
   5   0   1       17.49       19.04      1.02 o 
   6   0   1       22.61       22.76      1.16 o 
   7   0   1        5.12        3.69      0.67 o 
   8   0   1        0.05        0.14      0.41 o 
  -8   1   1        0.16        0.31      0.88 o 
  -7   1   1        1.75        1.71      0.41 o 
  -6   1   1       34.11       35.97      1.63 o 
  -5   1   1       31.85       34.43      2.35 o 
  -4   1   1       45.99       54.72      1.47 o 
  -3   1   1      119.78      120.43      1.75 o 
  -2   1   1      139.66      134.05      4.60 o 
  -1   1   1      474.77      570.16     17.73 o 
   0   1   1      760.92      944.26     28.55 o 
   2   1   1     2405.11     2441.93     50.06 o 
   3   1   1       51.91       56.04      2.48 o 
   4   1   1      549.58      601.41      7.18 o 
   5   1   1        8.05        7.31      1.02 o 
   6   1   1        0.96        0.75      0.45 o 
   7   1   1        1.44        0.74      0.48 o 
   8   1   1        0.27       -0.26      0.43 o 
   9   1   1        1.59        2.09      0.80 o 
  -8   2   1        2.72        2.22      1.06 o 
  -7   2   1        3.33        1.97      1.03 o 
  -6   2   1        2.68        2.34      1.04 o 
  -5   2   1       19.48       19.72      1.85 o 
  -4   2   1        0.40        0.25      0.56 o 
  -3   2   1        7.69        7.04      0.88 o 
  -2   2   1        1.45        1.86      1.23 o 
  -1   2   1        1.41        1.38      0.57 o 
   1   2   1     2860.63     2918.80     75.18 o 
   2   2   1     7944.25     8028.83    138.16 o 
   3   2   1       68.00       62.29      3.53 o 
   4   2   1       12.08       13.31      0.78 o 
   5   2   1       64.22       58.35      1.51 o 
   6   2   1       21.51       26.28      3.49 o 
   7   2   1        0.69       -0.43      0.43 o 
   8   2   1        0.01       -0.60      0.60 o 
   9   2   1        0.42        0.69      0.70 o 
  -7   3   1       28.48       27.96      2.58 o 
  -6   3   1        0.05        1.20      0.68 o 
  -5   3   1       63.76       57.49      2.92 o 
  -4   3   1       84.22       77.35      3.07 o 
  -3   3   1      196.83      186.14      5.01 o 
  -2   3   1       19.65       23.25      0.94 o 
  -1   3   1      296.97      359.69      7.43 o 
   1   3   1       30.82       38.37      1.17 o 
   2   3   1      271.40      259.00      5.07 o 
   3   3   1        0.31        0.40      0.31 o 
   4   3   1       81.62       80.53      2.82 o 
   5   3   1       27.69       26.23      1.05 o 
   6   3   1       14.34       14.95      1.07 o 
   7   3   1       21.20       19.29      1.75 o 
   8   3   1        2.60        2.95      1.02 o 
   9   3   1        3.40        1.16      0.80 o 
  -6   4   1        4.03        2.79      0.96 o 
  -4   4   1        2.65        2.92      0.75 o 
  -3   4   1        8.93        8.73      0.90 o 
  -2   4   1       34.65       34.05      1.16 o 
   1   4   1       18.76       17.46      0.87 o 
   2   4   1       24.79       25.98      1.36 o 
   3   4   1     1582.74     1587.72     21.17 o 
   4   4   1      984.14      961.22     10.89 o 
   5   4   1       65.21       67.65      1.92 o 
   6   4   1       35.83       31.21      1.99 o 
   7   4   1       36.41       36.81      1.64 o 
   8   4   1        4.74        3.20      1.70 o 
   9   4   1        7.14        5.65      1.53 o 
  -6   5   1        4.59        3.22      1.07 o 
  -5   5   1        0.61        1.42      0.73 o 
  -3   5   1       61.36       57.72      2.23 o 
  -2   5   1       10.21        8.66      0.68 o 
   1   5   1      255.02      269.92      6.11 o 
   2   5   1        2.46        2.45      0.57 o 
   3   5   1      125.88      127.23      2.25 o 
   4   5   1        8.75        7.82      0.67 o 
   5   5   1        5.51        5.10      0.69 o 
   6   5   1        4.05        4.73      1.71 o 
   7   5   1        1.24        0.82      0.59 o 
   8   5   1        2.05        0.94      0.71 o 
   9   5   1        2.80        2.11      1.04 o 
  -5   6   1        4.18        5.12      1.06 o 
  -4   6   1        2.63        2.40      0.70 o 
  -3   6   1        0.79        0.07      0.45 o 
  -2   6   1       26.44       23.46      1.05 o 
   1   6   1      242.48      249.40      5.87 o 
   2   6   1        1.16        1.30      0.56 o 
   3   6   1       70.52       67.42      2.91 o 
   4   6   1        7.86        7.12      0.51 o 
   5   6   1      162.66      150.00      3.18 o 
   6   6   1       62.67       59.25      2.03 o 
   7   6   1        0.25        0.25      0.54 o 
   8   6   1        0.02        0.31      0.65 o 
   9   6   1        0.41        1.78      0.94 o 
  -4   7   1        0.37        0.45      0.51 o 
  -3   7   1        0.05       -0.11      0.34 o 
   1   7   1      116.51      110.09      3.18 o 
   2   7   1        0.00       -0.21      0.49 o 
   3   7   1       61.32       62.39      2.91 o 
   4   7   1       28.28       23.64      2.05 o 
   5   7   1       88.24       86.94      1.99 o 
   6   7   1        0.02       -0.34      0.76 o 
   7   7   1        2.46        2.66      0.72 o 
   8   7   1        0.88        0.72      0.66 o 
   9   7   1        0.07        0.03      0.76 o 
   1   8   1        1.11        0.96      0.53 o 
   2   8   1        2.26        2.59      0.71 o 
   3   8   1        2.06        2.33      0.88 o 
   4   8   1       13.71       12.04      1.64 o 
   5   8   1        5.76        7.24      1.52 o 
   6   8   1       44.30       40.31      1.20 o 
   7   8   1       49.62       49.16      2.89 o 
   8   8   1        2.37        3.21      0.84 o 
   1   9   1        1.60        1.74      0.45 o 
   2   9   1        0.01        0.30      0.54 o 
   3   9   1       11.62       11.23      4.10 o 
   4   9   1       28.54       31.88      2.37 o 
   5   9   1        8.35        8.98      1.72 o 
   6   9   1        3.58        3.12      1.25 o 
   7   9   1        1.25        0.09      1.04 o 
   2  10   1        0.19       -0.03      0.42 o 
   3  10   1        0.15        0.57      0.52 o 
   4  10   1        0.64        0.55      0.79 o 
   5  10   1        1.92        0.37      1.00 o 
   6  10   1        2.64        0.09      1.12 o 
  -3 -10   2        0.83        2.17      0.84 o 
  -6  -9   2        2.35        3.20      1.33 o 
  -5  -9   2        6.98        5.57      1.46 o 
  -4  -9   2        4.64        3.72      1.28 o 
  -3  -9   2       17.48       20.57      1.88 o 
  -2  -9   2        8.52       12.45      1.32 o 
  -1  -9   2        8.71       11.39      1.39 o 
   0  -9   2       10.01       12.07      0.90 o 
  -7  -8   2        2.26        0.35      0.87 o 
  -6  -8   2       22.91       25.30      2.71 o 
  -5  -8   2        2.89        3.60      1.25 o 
  -4  -8   2        1.07        0.79      0.82 o 
  -2  -8   2        3.25        4.87      3.37 o 
  -1  -8   2        0.52        1.40      0.52 o 
   0  -8   2        1.35        1.29      0.43 o 
   1  -8   2        6.27        4.48      0.55 o 
  -8  -7   2        2.09        1.01      0.67 o 
  -7  -7   2       19.36       20.01      1.37 o 
  -6  -7   2        1.72        0.99      0.42 o 
  -5  -7   2       13.86       13.78      1.03 o 
  -4  -7   2        0.01       -0.44      0.73 o 
  -3  -7   2        3.42        2.18      0.91 o 
  -2  -7   2        1.59        0.85      0.53 o 
  -1  -7   2        3.98        3.56      0.67 o 
   0  -7   2        6.51        6.12      1.65 o 
   1  -7   2       18.20       18.01      1.00 o 
   2  -7   2       17.67       19.28      1.00 o 
   3  -7   2        6.72        4.89      0.69 o 
  -8  -6   2        0.01        0.31      0.61 o 
  -7  -6   2        2.46        3.71      0.90 o 
  -6  -6   2        1.68        0.79      0.60 o 
  -5  -6   2      114.94      117.46      2.78 o 
  -4  -6   2        1.52        2.43      0.77 o 
  -3  -6   2       19.72       22.81      1.72 o 
  -2  -6   2       40.27       36.51      1.65 o 
  -1  -6   2        0.19       -0.19      0.31 o 
   0  -6   2        1.35        2.25      0.66 o 
   1  -6   2        3.29        3.99      0.54 o 
   2  -6   2       27.71       22.39      1.09 o 
   3  -6   2        0.45       -0.01      0.35 o 
   4  -6   2        6.89        9.54      1.17 o 
  -9  -5   2        0.02        1.46      0.95 o 
  -8  -5   2        5.33        3.30      1.07 o 
  -7  -5   2        0.75        1.64      0.72 o 
  -6  -5   2       14.07       14.70      1.15 o 
  -5  -5   2       28.55       26.77      1.29 o 
  -4  -5   2       11.13       11.61      0.78 o 
  -3  -5   2       21.53       19.31      0.72 o 
  -2  -5   2        4.65        4.72      0.74 o 
  -1  -5   2       85.66       79.07      2.19 o 
   0  -5   2       15.71       17.57      0.86 o 
   1  -5   2       28.49       28.94      1.09 o 
   2  -5   2        7.61       10.84      3.05 o 
   3  -5   2        1.96        0.54      0.60 o 
   4  -5   2       15.25        5.99      3.28 o 
   5  -5   2        8.95       10.01      1.33 o 
  -9  -4   2        8.51        7.91      1.64 o 
  -8  -4   2        0.05       -0.42      0.45 o 
  -7  -4   2        2.61        2.11      0.59 o 
  -6  -4   2        6.17        6.73      1.10 o 
  -5  -4   2       36.21       36.90      1.60 o 
  -4  -4   2        3.41        2.82      1.05 o 
  -3  -4   2       36.49       39.02      2.19 o 
  -2  -4   2        3.65        5.00      0.46 o 
  -1  -4   2       18.55       22.49      1.00 o 
   0  -4   2      183.18      186.13      3.75 o 
   1  -4   2        6.97        7.30      0.59 o 
   2  -4   2        6.66        8.65      2.14 o 
   3  -4   2        1.86        2.70      0.61 o 
   6  -4   2        4.97        4.41      1.20 o 
  -9  -3   2        0.50        0.80      0.80 o 
  -8  -3   2        5.70        5.88      1.26 o 
  -7  -3   2        0.04       -0.03      0.42 o 
  -6  -3   2       19.23       18.45      1.22 o 
  -5  -3   2        9.80       10.80      0.94 o 
  -4  -3   2      206.03      203.40      3.52 o 
  -3  -3   2       20.98       22.39      0.74 o 
  -2  -3   2      398.50      378.57      5.18 o 
  -1  -3   2      438.80      505.49      9.08 o 
   0  -3   2        0.34        0.63      0.21 o 
   1  -3   2       96.65       97.22      1.72 o 
   2  -3   2       57.59       68.86      1.93 o 
   3  -3   2       92.15       83.96      2.54 o 
   4  -3   2        0.06       -0.12      0.49 o 
   5  -3   2        0.09        0.72      0.72 o 
   6  -3   2        1.37        1.02      0.83 o 
   7  -3   2        2.82        1.85      1.13 o 
  -9  -2   2        4.58        3.47      1.14 o 
  -7  -2   2        0.68        0.68      0.60 o 
  -6  -2   2        8.44        5.86      1.11 o 
  -5  -2   2       30.49       33.78      1.21 o 
  -4  -2   2        2.50        2.27      0.46 o 
  -3  -2   2      292.94      277.38      8.14 o 
  -2  -2   2      166.69      166.20      3.34 o 
  -1  -2   2     1173.70     1072.78     16.29 o 
   0  -2   2      116.00       99.78      2.26 o 
   1  -2   2        0.16        1.27      0.31 o 
   2  -2   2       12.29       15.87      1.09 o 
   3  -2   2      130.56      133.15      3.39 o 
   4  -2   2       37.05       33.04      1.99 o 
   5  -2   2        0.18        1.30      0.80 o 
   6  -2   2       75.25       63.81      3.47 o 
   7  -2   2        0.33       -0.69      0.69 o 
  -9  -1   2        4.35        4.29      1.16 o 
  -8  -1   2       45.29       46.99      2.68 o 
  -7  -1   2       12.89       16.07      1.71 o 
  -6  -1   2      121.39      125.24      4.13 o 
  -5  -1   2        0.46        0.93      0.49 o 
  -4  -1   2      139.46      138.32      2.42 o 
  -3  -1   2       22.28       25.93      0.95 o 
  -2  -1   2       29.08       23.15      0.77 o 
  -1  -1   2      291.12      285.74      4.86 o 
   0  -1   2      237.22      225.75      3.40 o 
   1  -1   2      738.57      674.65      8.70 o 
   2  -1   2     1056.39     1026.55     15.59 o 
   3  -1   2      304.03      323.28      3.84 o 
   4  -1   2       10.56        9.67      0.59 o 
   5  -1   2       46.22       44.50      2.61 o 
   6  -1   2        1.11        1.74      0.38 o 
   7  -1   2        1.81        2.00      0.62 o 
   8  -1   2        1.63        2.39      1.30 o 
  -8   0   2        4.71        4.57      0.78 o 
  -7   0   2       37.27       42.77      5.78 o 
  -6   0   2      379.27      410.92      8.03 o 
  -5   0   2       15.58       15.41      1.71 o 
  -4   0   2     1139.00     1212.14     13.52 o 
  -3   0   2      575.72      582.37     11.17 o 
  -2   0   2     4641.28     5003.37     85.57 o 
  -1   0   2     2109.67     1951.42     60.47 o 
   0   0   2     3680.93     3595.02     47.22 o 
   1   0   2       15.64       14.51      0.73 o 
   2   0   2        0.07        0.28      0.22 o 
   3   0   2      115.46      124.91      2.25 o 
   4   0   2        0.25        0.45      0.34 o 
   5   0   2       44.51       48.43      1.59 o 
   6   0   2        3.99        4.02      0.63 o 
   7   0   2        0.09        0.34      0.42 o 
   8   0   2        7.15        7.79      0.98 o 
  -8   1   2        0.10        1.08      0.96 o 
  -7   1   2        2.46        2.17      0.58 o 
  -6   1   2        8.06        6.67      0.69 o 
  -5   1   2       30.55       32.85      2.38 o 
  -4   1   2       21.79       21.28      0.95 o 
  -3   1   2       25.31       21.13      0.82 o 
  -2   1   2       80.08       85.89      2.11 o 
  -1   1   2     1526.43     1577.89     27.27 o 
   0   1   2     1758.78     1694.10     22.43 o 
   1   1   2     4294.55     4257.65     71.62 o 
   2   1   2        4.68        5.36      0.96 o 
   3   1   2      363.39      373.51      5.03 o 
   4   1   2      696.40      724.65     10.38 o 
   5   1   2       27.14       31.33      1.40 o 
   6   1   2        3.86        3.35      0.70 o 
   7   1   2       16.28       17.22      1.66 o 
   8   1   2       12.23       11.51      1.17 o 
   9   1   2        0.82        0.68      0.64 o 
  -7   2   2        0.11       -0.56      0.66 o 
  -6   2   2        0.38        0.53      0.92 o 
  -5   2   2       74.34       80.40      3.71 o 
  -4   2   2      145.74      137.39      4.70 o 
  -3   2   2        6.94        4.85      0.82 o 
  -2   2   2       63.62       75.74      2.16 o 
  -1   2   2        9.38        9.56      1.02 o 
   0   2   2      308.22      305.50     11.40 o 
   1   2   2      631.31      613.59      7.12 o 
   2   2   2     1865.71     1928.43     41.31 o 
   3   2   2       15.84       15.56      0.72 o 
   4   2   2       30.47       32.93      1.23 o 
   5   2   2        0.28        0.10      0.31 o 
   6   2   2        6.94        6.08      1.33 o 
   7   2   2        4.24        5.23      1.12 o 
   8   2   2        0.83        0.95      0.67 o 
   9   2   2        0.00       -0.19      0.52 o 
  -7   3   2        0.24        1.02      0.86 o 
  -6   3   2        0.31        0.31      0.70 o 
  -5   3   2        8.94        7.60      1.28 o 
  -4   3   2       82.33       79.15      3.27 o 
  -3   3   2        3.43        2.73      0.64 o 
  -2   3   2       62.83       66.25      1.93 o 
  -1   3   2        1.18        2.30      0.33 o 
   0   3   2        9.61       13.36      1.07 o 
   1   3   2       30.07       33.72      1.59 o 
   2   3   2      610.97      636.05      8.98 o 
   3   3   2       54.07       52.04      1.32 o 
   4   3   2      275.07      283.61      4.58 o 
   5   3   2       10.13       10.23      0.96 o 
   6   3   2       75.03       73.08      2.19 o 
   7   3   2        3.18        2.98      0.89 o 
   8   3   2        0.06       -0.51      0.55 o 
   9   3   2        0.70        1.26      0.84 o 
  -6   4   2        0.44        0.65      0.75 o 
  -4   4   2        3.98        3.15      0.79 o 
  -3   4   2      144.19      142.87      4.26 o 
  -2   4   2        5.79        4.59      0.56 o 
  -1   4   2        6.18        7.14      0.49 o 
   0   4   2        7.81        6.33      0.41 o 
   1   4   2       60.15       56.43      2.02 o 
   2   4   2        2.42        3.36      0.17 o 
   3   4   2      311.63      306.47      4.85 o 
   4   4   2      132.31      119.37      3.72 o 
   5   4   2       10.04       13.51      0.81 o 
   6   4   2       46.53       43.29      1.69 o 
   7   4   2        5.30        4.90      1.36 o 
   8   4   2        2.55        2.11      0.90 o 
   9   4   2        3.05        1.66      0.95 o 
  -6   5   2        0.59        0.12      0.64 o 
  -5   5   2       70.67       78.19      3.47 o 
  -3   5   2       17.41       16.77      1.21 o 
  -2   5   2      226.05      214.90      5.14 o 
  -1   5   2        2.04        1.23      0.27 o 
   0   5   2       59.32       56.76      1.15 o 
   1   5   2       30.80       29.12      1.14 o 
   2   5   2       31.86       28.50      1.52 o 
   3   5   2        2.34        1.61      0.27 o 
   4   5   2       31.39       27.26      1.09 o 
   5   5   2        6.37        4.86      0.68 o 
   6   5   2        4.83        5.00      0.78 o 
   7   5   2        8.41        6.24      1.14 o 
   8   5   2       18.31       18.75      1.94 o 
   9   5   2        0.70        0.47      0.90 o 
  -5   6   2       13.41       13.55      1.54 o 
  -4   6   2        5.50        5.87      0.92 o 
  -3   6   2       70.33       68.29      2.54 o 
  -2   6   2        0.34       -0.15      0.39 o 
   0   6   2       44.12       46.46      1.48 o 
   1   6   2      112.72      114.55      3.26 o 
   2   6   2        9.30       11.93      1.09 o 
   3   6   2        5.70        6.81      1.06 o 
   4   6   2       24.65       20.09      0.83 o 
   5   6   2      372.37      352.71      5.98 o 
   6   6   2       43.87       43.03      1.74 o 
   7   6   2        6.29        6.34      1.10 o 
   8   6   2        3.14        1.82      0.77 o 
   9   6   2        1.33        1.05      0.88 o 
  -4   7   2       11.43       12.41      1.26 o 
  -3   7   2        9.40       12.37      0.96 o 
   0   7   2      101.33      107.07      2.71 o 
   1   7   2       88.35       93.40      2.87 o 
   2   7   2      182.36      192.65      5.43 o 
   3   7   2      263.97      280.51      7.61 o 
   4   7   2       84.59       83.28      3.75 o 
   5   7   2       28.40       28.51      1.07 o 
   6   7   2       30.25       31.05      1.40 o 
   7   7   2        5.49        5.59      2.96 o 
   8   7   2        0.50        0.81      0.67 o 
   9   7   2        2.60        1.70      0.94 o 
   1   8   2        7.90        8.86      0.87 o 
   2   8   2       10.38       12.85      1.27 o 
   3   8   2        0.01       -0.35      0.53 o 
   4   8   2       17.71       18.26      1.94 o 
   5   8   2        1.75        2.85      1.20 o 
   6   8   2        0.03        0.45      0.32 o 
   7   8   2       48.82       45.38      1.80 o 
   8   8   2       17.72       14.45      1.45 o 
   1   9   2        1.69        0.64      0.41 o 
   2   9   2        0.84        1.03      0.50 o 
   3   9   2        5.90        7.27      1.20 o 
   4   9   2        2.07        1.02      0.88 o 
   5   9   2        2.77        2.78      1.27 o 
   6   9   2        0.04       -0.18      0.89 o 
   7   9   2        0.22       -0.82      0.82 o 
   2  10   2        9.99       12.33      1.21 o 
   3  10   2        2.37        2.23      0.70 o 
   4  10   2        1.40        0.42      0.72 o 
   5  10   2        0.40        0.15      0.88 o 
   6  10   2        0.78        1.54      1.25 o 
  -6  -9   3        0.00        1.00      1.12 o 
  -5  -9   3        0.02       -0.94      0.97 o 
  -4  -9   3       29.12       40.53      2.99 o 
  -3  -9   3        7.36        5.81      1.22 o 
  -2  -9   3        1.28        0.09      0.60 o 
  -1  -9   3        3.76        5.87      0.93 o 
   0  -9   3        4.08        5.78      0.80 o 
  -7  -8   3        4.65        4.75      0.71 o 
  -6  -8   3       14.52       14.60      2.29 o 
  -5  -8   3        0.52        0.59      0.86 o 
  -4  -8   3        2.23        3.26      1.05 o 
  -2  -8   3        1.77        3.31      3.71 o 
  -1  -8   3        0.16        0.05      0.43 o 
   0  -8   3        0.17       -0.34      0.34 o 
   1  -8   3        0.77        3.26      3.56 o 
   2  -8   3        0.10        0.35      0.39 o 
  -8  -7   3        8.51        8.85      1.40 o 
  -7  -7   3        4.39        4.19      0.77 o 
  -6  -7   3        2.79        1.80      0.51 o 
  -5  -7   3        8.65        8.32      1.04 o 
  -4  -7   3       33.30       29.67      2.47 o 
  -3  -7   3        0.63       -0.27      0.65 o 
  -2  -7   3       93.10       91.15      4.66 o 
  -1  -7   3        0.02        0.05      0.41 o 
   0  -7   3        0.25        0.30      0.45 o 
   1  -7   3        0.11       -0.16      1.78 o 
   2  -7   3        0.42       -0.27      0.37 o 
   3  -7   3        2.92        3.56      0.75 o 
  -8  -6   3        0.80        1.61      0.85 o 
  -7  -6   3        8.42        9.57      1.34 o 
  -6  -6   3       14.93       14.65      1.26 o 
  -5  -6   3       15.85       17.50      1.01 o 
  -4  -6   3       86.39       83.81      1.95 o 
  -3  -6   3       16.76       19.22      1.76 o 
  -2  -6   3       10.39       10.07      1.15 o 
  -1  -6   3        3.83        3.44      0.68 o 
   0  -6   3       10.19        7.55      0.80 o 
   1  -6   3       20.54       18.98      1.07 o 
   2  -6   3        0.76        0.43      0.51 o 
   3  -6   3       16.39       14.33      1.22 o 
   4  -6   3        0.04        0.38      0.53 o 
  -9  -5   3        2.94        3.24      1.18 o 
  -8  -5   3        3.21        4.72      1.20 o 
  -7  -5   3       47.75       47.30      2.65 o 
  -6  -5   3        3.78        4.60      0.78 o 
  -5  -5   3        0.00        0.05      0.29 o 
  -4  -5   3        9.40        8.29      1.68 o 
  -3  -5   3        0.00        0.03      0.21 o 
  -2  -5   3       72.13       69.92      2.78 o 
  -1  -5   3        1.34        0.78      0.93 o 
   0  -5   3      146.17      144.58      3.39 o 
   1  -5   3       10.98        8.91      2.15 o 
   2  -5   3        7.00        6.29      0.80 o 
   3  -5   3        3.05        2.20      0.62 o 
   4  -5   3        0.00        0.17      2.87 o 
   5  -5   3        0.72        0.81      0.64 o 
  -9  -4   3        0.01        2.00      0.99 o 
  -8  -4   3        0.02        0.24      0.51 o 
  -7  -4   3        3.17        2.13      0.86 o 
  -6  -4   3        1.90        2.00      0.70 o 
  -5  -4   3       62.26       69.16      2.26 o 
  -4  -4   3        0.36        0.49      0.41 o 
  -3  -4   3      577.89      566.87      8.41 o 
  -2  -4   3       48.40       44.52      1.11 o 
  -1  -4   3        0.08        0.31      0.35 o 
   0  -4   3       38.65       33.48      1.28 o 
   1  -4   3       15.72       14.05      0.82 o 
   2  -4   3        0.88        0.42      0.59 o 
   3  -4   3        0.02        0.65      0.47 o 
   4  -4   3       15.99       12.11      4.13 o 
   5  -4   3        0.82       -0.27      0.50 o 
   6  -4   3        1.25        2.86      1.03 o 
  -9  -3   3        4.10        7.21      1.49 o 
  -8  -3   3        0.10        1.38      0.78 o 
  -7  -3   3        4.33        4.68      0.76 o 
  -6  -3   3       71.66       72.10      3.59 o 
  -5  -3   3       80.32       93.25      2.44 o 
  -4  -3   3       12.38       12.55      1.31 o 
  -3  -3   3      162.58      168.21      3.04 o 
  -2  -3   3      176.08      175.18      2.87 o 
  -1  -3   3      862.46      830.83      8.39 o 
   0  -3   3      331.93      353.00      5.21 o 
   1  -3   3       99.56       97.44      1.90 o 
   2  -3   3       13.93       13.60      0.89 o 
   3  -3   3        0.00        0.21      0.56 o 
   4  -3   3        2.20        4.86      1.00 o 
   5  -3   3       47.42       40.44      2.56 o 
   6  -3   3        1.89        1.36      0.86 o 
   7  -3   3       14.26       11.74      1.86 o 
  -9  -2   3        0.92        0.03      0.70 o 
  -8  -2   3       12.64       17.02      1.91 o 
  -7  -2   3        9.33        9.91      1.38 o 
  -6  -2   3        7.57        9.36      1.24 o 
  -5  -2   3        5.75        4.72      0.68 o 
  -4  -2   3       47.44       44.12      3.18 o 
  -3  -2   3      144.16      134.72      3.12 o 
  -2  -2   3      148.64      160.41      2.56 o 
  -1  -2   3      135.98      142.00      2.85 o 
   0  -2   3      164.18      155.94      1.86 o 
   1  -2   3       23.44       24.90      0.80 o 
   2  -2   3      427.22      464.95     14.02 o 
   3  -2   3        8.70        9.31      2.34 o 
   4  -2   3       20.33       25.28      1.80 o 
   5  -2   3        1.89        2.39      0.96 o 
   6  -2   3       16.64       14.93      1.83 o 
   7  -2   3        1.26       -0.57      0.78 o 
  -8  -1   3       34.98       35.27      2.34 o 
  -7  -1   3        0.07        0.11      0.53 o 
  -6  -1   3      120.58      126.77      3.38 o 
  -5  -1   3        0.35        0.70      0.50 o 
  -4  -1   3      169.96      186.87      3.05 o 
  -3  -1   3      203.94      195.59      3.36 o 
  -2  -1   3      588.81      566.29      7.67 o 
  -1  -1   3       22.34       19.31      0.82 o 
   0  -1   3      149.35      130.87      2.17 o 
   1  -1   3        1.52        0.36      0.13 o 
   2  -1   3       67.02       67.77      1.20 o 
   3  -1   3      115.01      120.67      2.30 o 
   4  -1   3        9.02        8.74      0.65 o 
   5  -1   3        0.06        0.28      0.64 o 
   6  -1   3        3.70        4.02      0.48 o 
   7  -1   3        0.17       -0.30      0.66 o 
   8  -1   3        0.74        1.32      1.13 o 
  -8   0   3        3.88        2.39      0.67 o 
  -7   0   3       24.08       24.45      1.52 o 
  -6   0   3        0.44        0.51      0.41 o 
  -5   0   3       43.15       43.72      1.93 o 
  -4   0   3      452.20      506.01     10.86 o 
  -3   0   3       39.76       42.75      1.11 o 
  -2   0   3      252.32      250.41      5.33 o 
  -1   0   3       67.78       45.01      1.65 o 
   0   0   3       52.75       46.95      0.89 o 
   1   0   3     1117.84      977.73     10.55 o 
   2   0   3      213.23      213.48      3.50 o 
   3   0   3        0.16        0.31      0.25 o 
   4   0   3      235.68      252.02      4.43 o 
   5   0   3        0.18        0.51      0.34 o 
   6   0   3        5.32        6.30      0.75 o 
   7   0   3       14.01       12.32      1.01 o 
   8   0   3        3.00        4.18      0.66 o 
  -8   1   3        2.66        1.40      1.23 o 
  -7   1   3        0.13       -0.22      0.34 o 
  -6   1   3       20.22       22.03      1.17 o 
  -5   1   3        0.00        0.42      0.88 o 
  -4   1   3       18.66       22.18      1.23 o 
  -3   1   3      109.52      138.26      2.91 o 
  -2   1   3      618.38      717.40     13.13 o 
  -1   1   3      167.26      165.92      3.51 o 
   0   1   3        0.03       -0.10      0.24 o 
   1   1   3       23.84       22.82      0.65 o 
   2   1   3       93.30       99.08      1.54 o 
   3   1   3      178.88      172.68      2.78 o 
   4   1   3      260.03      263.99      3.74 o 
   5   1   3       95.12       99.57      3.67 o 
   6   1   3       34.89       34.14      6.08 o 
   7   1   3        1.85        2.27      0.64 o 
   8   1   3       12.48        9.43      1.26 o 
   9   1   3        0.03        0.10      0.65 o 
  -7   2   3        0.01       -0.16      0.77 o 
  -6   2   3        1.62        3.12      1.23 o 
  -5   2   3      232.05      231.41      7.34 o 
  -4   2   3      267.05      260.88      4.05 o 
  -3   2   3      225.43      233.93      3.63 o 
  -2   2   3       87.00       82.34      1.42 o 
  -1   2   3      564.39      578.79     17.63 o 
   0   2   3       20.94       17.65      0.51 o 
   1   2   3      531.91      509.97      5.12 o 
   2   2   3        8.67        8.20      0.68 o 
   3   2   3       97.57       95.29      2.00 o 
   4   2   3        0.94        0.56      0.71 o 
   5   2   3        5.54        6.00      0.67 o 
   6   2   3        0.99        0.80      0.53 o 
   7   2   3        2.01        2.65      0.84 o 
   8   2   3        7.57        8.87      1.36 o 
   9   2   3        5.31        4.87      1.16 o 
  -7   3   3       17.55       18.53      2.26 o 
  -6   3   3       14.92       16.74      1.95 o 
  -5   3   3        0.10        0.26      0.68 o 
  -4   3   3       53.85       54.96      2.80 o 
  -3   3   3        1.29        1.52      0.62 o 
  -2   3   3        1.05        0.95      0.38 o 
  -1   3   3        7.23        4.63      0.96 o 
   0   3   3      138.65      148.34      2.97 o 
   1   3   3      147.33      152.67      2.23 o 
   2   3   3      292.29      280.90      4.41 o 
   3   3   3      299.49      296.14      4.97 o 
   4   3   3       55.94       54.39      1.35 o 
   5   3   3        9.29       10.43      1.02 o 
   6   3   3      151.81      151.35      3.41 o 
   7   3   3        7.14        8.59      1.29 o 
   8   3   3        0.26        0.92      0.70 o 
   9   3   3        0.95        0.39      0.86 o 
  -6   4   3        2.74        1.32      0.92 o 
  -4   4   3        2.20        2.35      0.82 o 
  -3   4   3      300.28      274.59      7.06 o 
  -2   4   3       52.60       44.30      1.86 o 
  -1   4   3      168.87      167.37      3.59 o 
   0   4   3       69.14       64.84      1.73 o 
   1   4   3      291.93      310.45      5.99 o 
   2   4   3       60.51       73.66      1.11 o 
   3   4   3      615.74      641.99      7.86 o 
   4   4   3      569.52      571.31      9.82 o 
   5   4   3      101.45      101.59      2.13 o 
   6   4   3       13.11       14.82      1.33 o 
   7   4   3       16.39       15.75      1.17 o 
   8   4   3        0.09       -0.59      0.59 o 
   9   4   3        0.07        0.03      0.78 o 
  -6   5   3        2.13        3.45      1.08 o 
  -5   5   3        0.68        0.25      0.43 o 
  -3   5   3       15.50       16.53      1.33 o 
  -2   5   3       70.91       67.56      2.42 o 
  -1   5   3       21.73       23.65      0.99 o 
   0   5   3        9.33        7.51      0.62 o 
   1   5   3       27.21       28.31      1.47 o 
   2   5   3       89.75       84.21      2.98 o 
   3   5   3        8.68       11.31      0.52 o 
   4   5   3       30.64       31.58      1.05 o 
   5   5   3       29.77       28.86      3.35 o 
   6   5   3        8.21        9.23      0.95 o 
   7   5   3        0.96        0.96      0.62 o 
   8   5   3       24.45       25.44      2.18 o 
   9   5   3        6.30        4.68      1.32 o 
  -5   6   3        4.70        2.38      0.79 o 
  -4   6   3        1.14        0.89      0.63 o 
  -3   6   3       98.61      102.03      3.45 o 
  -2   6   3       67.03       65.80      2.32 o 
  -1   6   3      449.71      463.50      9.92 o 
   0   6   3       10.07        9.71      0.79 o 
   1   6   3        3.51        4.10      0.68 o 
   2   6   3        0.17        0.01      0.42 o 
   3   6   3       22.72       20.56      1.61 o 
   4   6   3        1.07        0.76      0.46 o 
   5   6   3      105.76      104.21      4.55 o 
   6   6   3       79.60       79.69      2.45 o 
   7   6   3        3.41        3.15      0.91 o 
   8   6   3        0.59        0.07      0.59 o 
   9   6   3        1.17        1.31      0.86 o 
  -4   7   3        5.94        7.49      1.02 o 
  -3   7   3        0.20        1.00      0.51 o 
  -2   7   3        2.18        2.23      0.55 o 
  -1   7   3      170.56      163.11      3.97 o 
   0   7   3        1.11        1.05      0.41 o 
   1   7   3      161.95      154.57      4.28 o 
   2   7   3       98.66       96.30      3.42 o 
   3   7   3       12.89       10.32      1.39 o 
   4   7   3       23.72       23.00      2.15 o 
   5   7   3        0.00       -0.41      0.41 o 
   6   7   3        0.53       -0.17      0.36 o 
   7   7   3        1.10        1.09      0.54 o 
   8   7   3        0.08        1.07      0.70 o 
   9   7   3        0.04       -0.57      0.57 o 
  -3   8   3        2.45        1.98      0.53 o 
   0   8   3        8.44        6.66      0.66 o 
   1   8   3        8.13        8.64      0.92 o 
   2   8   3        7.01        6.45      0.96 o 
   3   8   3        0.01        0.61      0.66 o 
   4   8   3       23.40       18.74      1.97 o 
   5   8   3        0.13       -0.80      0.80 o 
   6   8   3       35.27       29.96      1.79 o 
   7   8   3       43.09       39.36      1.72 o 
   8   8   3        4.50        3.36      0.91 o 
   1   9   3       30.45       32.12      1.58 o 
   2   9   3       18.12       20.10      1.53 o 
   3   9   3        0.75        1.12      0.63 o 
   4   9   3       12.27       10.67      1.61 o 
   5   9   3        3.29        6.00      1.45 o 
   6   9   3        3.31        3.20      1.22 o 
   7   9   3        0.03       -0.22      0.95 o 
   1  10   3        2.11        1.76      0.45 o 
   2  10   3        0.32        0.15      0.51 o 
   3  10   3        0.20        0.20      0.63 o 
   4  10   3        0.40        0.84      0.74 o 
   5  10   3        2.47        3.31      1.26 o 
   6  10   3        0.52        0.03      0.89 o 
  -5  -9   4        9.28        9.28      1.90 o 
  -4  -9   4       15.39       15.96      2.18 o 
  -3  -9   4       62.61       62.64      3.49 o 
  -2  -9   4        1.54        1.24      0.68 o 
  -1  -9   4        0.00       -0.49      0.49 o 
  -7  -8   4        0.46        0.39      0.47 o 
  -6  -8   4        8.23        7.41      1.81 o 
  -5  -8   4        2.33        3.25      1.24 o 
  -4  -8   4        2.61        1.04      0.92 o 
  -3  -8   4       12.71       18.89      1.98 o 
  -2  -8   4        0.82        0.77      1.74 o 
  -1  -8   4        0.41        4.04      4.05 o 
   0  -8   4        0.26        0.40      0.50 o 
   1  -8   4        0.31        0.92      0.51 o 
  -7  -7   4        0.13        0.68      0.53 o 
  -6  -7   4        4.56        4.38      0.67 o 
  -5  -7   4       22.53       21.79      1.49 o 
  -4  -7   4        2.45        2.59      1.16 o 
  -3  -7   4       24.66       22.78      2.11 o 
  -1  -7   4      110.26      112.27      3.46 o 
   0  -7   4       13.96       13.76      1.31 o 
   1  -7   4        1.07        0.35      2.19 o 
   2  -7   4        2.54        4.22      1.24 o 
   3  -7   4        1.65        1.14      0.57 o 
  -8  -6   4        6.62        5.18      1.24 o 
  -7  -6   4        0.25       -0.27      0.60 o 
  -6  -6   4        0.79        0.28      0.48 o 
  -5  -6   4        3.41        2.30      0.54 o 
  -4  -6   4       95.67       95.29      3.12 o 
  -3  -6   4        0.98        0.44      0.72 o 
  -2  -6   4       34.54       31.47      2.04 o 
  -1  -6   4        7.49        5.97      1.79 o 
   0  -6   4        1.02        3.65      1.05 o 
   1  -6   4       26.11       21.19      2.40 o 
   2  -6   4        0.12        0.08      0.40 o 
   3  -6   4        1.01        0.71      0.49 o 
   4  -6   4        2.01        1.24      0.68 o 
  -8  -5   4        0.07       -0.53      0.68 o 
  -7  -5   4        0.02        0.43      0.66 o 
  -6  -5   4        8.90       10.47      1.35 o 
  -5  -5   4        0.05        0.17      0.83 o 
  -4  -5   4        0.00       -0.06      0.74 o 
  -3  -5   4       17.41       21.11      0.89 o 
  -2  -5   4        5.21        5.26      0.99 o 
  -1  -5   4       18.02       18.38      2.72 o 
   0  -5   4       35.12       37.14      1.60 o 
   1  -5   4       46.33       43.41      1.75 o 
   2  -5   4        6.90        6.47      0.86 o 
   3  -5   4       25.83       16.79      3.95 o 
   4  -5   4        0.27       -0.17      0.72 o 
   5  -5   4        7.82        8.52      1.36 o 
  -8  -4   4        0.01       -0.15      0.49 o 
  -7  -4   4       30.02       28.62      2.33 o 
  -6  -4   4        1.17        1.06      0.66 o 
  -5  -4   4       93.27       86.67      2.88 o 
  -4  -4   4       12.86       12.98      0.97 o 
  -3  -4   4       99.18      101.03      2.34 o 
  -2  -4   4      141.03      143.49      2.67 o 
  -1  -4   4      111.11      102.61      2.94 o 
   0  -4   4        0.12        0.02      0.30 o 
   1  -4   4        1.87        2.65      0.61 o 
   2  -4   4        2.30        2.92      0.66 o 
   3  -4   4        0.75        0.47      0.52 o 
   5  -4   4        0.11        0.05      0.63 o 
   6  -4   4        0.34       -0.39      0.72 o 
  -8  -3   4        4.18        5.70      1.28 o 
  -7  -3   4        0.00       -0.13      0.58 o 
  -6  -3   4        3.19        1.99      0.91 o 
  -5  -3   4        0.23        0.39      0.43 o 
  -4  -3   4      121.38      117.69      2.31 o 
  -3  -3   4      391.41      398.41      6.42 o 
  -2  -3   4       98.08      110.75      2.35 o 
  -1  -3   4      106.19      102.22      1.55 o 
   0  -3   4        2.18        3.38      0.49 o 
   1  -3   4       16.01       16.50      0.76 o 
   2  -3   4       93.63       93.02      3.15 o 
   3  -3   4        2.88        4.20      0.93 o 
   4  -3   4        7.92        4.54      1.02 o 
   5  -3   4        9.37       11.37      1.50 o 
   6  -3   4        2.81        5.45      1.28 o 
   7  -3   4        2.18        2.07      1.12 o 
  -8  -2   4        0.92        1.10      0.80 o 
  -7  -2   4        1.07        0.82      0.66 o 
  -6  -2   4        6.32        4.82      0.97 o 
  -5  -2   4        0.53        0.41      0.45 o 
  -4  -2   4        8.67        8.81      0.95 o 
  -3  -2   4        7.07        6.28      0.61 o 
  -2  -2   4       66.12       65.16      1.47 o 
  -1  -2   4      516.79      523.09      7.01 o 
   0  -2   4      510.37      508.57      5.19 o 
   1  -2   4       37.81       31.72      0.60 o 
   2  -2   4        3.02        3.18      0.48 o 
   3  -2   4       51.10       48.47      1.99 o 
   4  -2   4        0.12       -0.23      0.58 o 
   5  -2   4        0.01        0.27      0.72 o 
   6  -2   4        0.25        0.06      0.68 o 
   7  -2   4       17.46       18.67      2.19 o 
  -8  -1   4       21.51       23.04      2.02 o 
  -7  -1   4       47.57       51.44      2.73 o 
  -6  -1   4        0.21        0.65      0.48 o 
  -5  -1   4        0.96        0.64      0.51 o 
  -4  -1   4      489.19      527.24      7.84 o 
  -3  -1   4        8.50        6.83      0.62 o 
  -2  -1   4        7.06        5.26      0.48 o 
  -1  -1   4      206.68      204.18      3.01 o 
   0  -1   4       29.46       37.43      1.00 o 
   1  -1   4       24.89       28.17      0.84 o 
   2  -1   4        9.89        8.03      0.47 o 
   3  -1   4       17.75       15.94      0.75 o 
   4  -1   4       20.23       18.88      0.86 o 
   5  -1   4        6.99        6.26      1.27 o 
   6  -1   4        7.00        7.57      1.86 o 
   7  -1   4        6.79        5.04      1.41 o 
   8  -1   4        3.94        5.45      1.57 o 
  -8   0   4       19.80       19.07      1.46 o 
  -7   0   4       67.18       66.64      2.92 o 
  -6   0   4      149.37      175.08      4.11 o 
  -5   0   4       99.50      110.18      2.95 o 
  -4   0   4       33.88       37.76      1.51 o 
  -3   0   4        0.05        0.29      0.26 o 
  -2   0   4       70.16       66.09      1.54 o 
  -1   0   4      751.90      745.41      9.75 o 
   0   0   4       24.34       23.19      0.73 o 
   1   0   4      117.60      116.20      1.80 o 
   2   0   4      706.88      694.27      9.18 o 
   3   0   4        3.77        4.92      0.45 o 
   4   0   4       11.37       11.81      0.82 o 
   5   0   4        9.44        9.29      1.40 o 
   6   0   4        1.51        0.96      0.46 o 
   7   0   4        0.09        0.29      0.54 o 
   8   0   4        4.90        3.80      0.68 o 
  -8   1   4        0.10       -0.74      0.99 o 
  -7   1   4        3.31        2.51      0.57 o 
  -6   1   4        1.13        1.15      0.49 o 
  -5   1   4       62.35       74.27      2.18 o 
  -4   1   4       64.38       69.72      1.98 o 
  -3   1   4       28.04       34.73      1.26 o 
  -2   1   4      710.26      787.31     11.08 o 
  -1   1   4        9.27        7.44      0.63 o 
   0   1   4        6.07        4.72      0.76 o 
   1   1   4      433.84      431.23      4.57 o 
   2   1   4       76.61       76.75      1.69 o 
   3   1   4        9.23       11.08      1.10 o 
   4   1   4       46.60       47.05      1.26 o 
   5   1   4       32.99       36.31      1.50 o 
   6   1   4       24.22       24.25      3.28 o 
   7   1   4        0.13        0.55      0.51 o 
   8   1   4        0.06        0.58      0.56 o 
  -7   2   4        0.01        0.74      0.97 o 
  -6   2   4        1.18        1.03      1.02 o 
  -5   2   4       80.00       81.10      1.79 o 
  -4   2   4        0.30        0.51      0.47 o 
  -3   2   4        4.83        6.72      0.54 o 
  -2   2   4      184.29      187.37      2.55 o 
  -1   2   4       47.90       50.09      1.20 o 
   0   2   4      126.00      137.11      2.44 o 
   1   2   4      314.24      321.24      3.50 o 
   2   2   4        0.07       -0.14      0.16 o 
   3   2   4        0.96        2.25      0.36 o 
   4   2   4        0.42       -0.18      0.22 o 
   5   2   4       54.00       53.47      1.50 o 
   6   2   4        0.25       -0.26      0.50 o 
   7   2   4        1.55        1.00      0.62 o 
   8   2   4        3.11        2.01      0.80 o 
   9   2   4        2.56        3.44      1.03 o 
  -7   3   4        0.01        0.13      0.89 o 
  -6   3   4        1.10        1.50      0.89 o 
  -5   3   4       11.19        7.54      1.52 o 
  -4   3   4        0.51        1.02      0.80 o 
  -3   3   4        3.15        4.03      0.92 o 
  -2   3   4      514.51      533.71      8.58 o 
  -1   3   4      309.67      391.52      7.58 o 
   0   3   4     1414.93     1459.71     22.82 o 
   1   3   4      139.88      144.51      1.90 o 
   2   3   4       72.78       69.81      1.26 o 
   3   3   4        1.17        1.15      0.26 o 
   4   3   4       94.36       93.30      1.90 o 
   5   3   4       13.62       13.47      1.06 o 
   6   3   4       52.73       49.31      1.84 o 
   7   3   4       13.90       18.41      1.76 o 
   8   3   4        3.73        4.96      1.18 o 
   9   3   4        0.90        0.31      0.74 o 
  -6   4   4        2.44        2.16      0.94 o 
  -5   4   4        3.14        2.01      0.86 o 
  -4   4   4        4.94        3.56      0.98 o 
  -3   4   4      283.14      272.91      7.36 o 
  -2   4   4       26.30       24.49      1.50 o 
  -1   4   4        0.06       -0.09      0.31 o 
   0   4   4      270.66      302.69      5.98 o 
   1   4   4      142.71      163.86      3.83 o 
   2   4   4      193.93      206.03      2.92 o 
   3   4   4      159.34      172.18      2.77 o 
   4   4   4       13.18        9.31      0.58 o 
   5   4   4       10.36       11.23      0.79 o 
   6   4   4        2.80        3.41      0.72 o 
   7   4   4        2.19        1.58      0.54 o 
   8   4   4        6.55        7.59      1.43 o 
   9   4   4        0.03        0.74      0.81 o 
  -5   5   4        3.09        3.92      1.01 o 
  -3   5   4       50.88       48.80      2.37 o 
  -2   5   4       12.42       11.50      1.06 o 
  -1   5   4       12.99       13.90      1.04 o 
   0   5   4        9.06        9.66      0.88 o 
   1   5   4       48.02       49.46      2.10 o 
   2   5   4        0.73        1.48      0.62 o 
   3   5   4       17.81       18.38      0.69 o 
   4   5   4        5.46        4.62      0.74 o 
   5   5   4        0.89        0.39      0.36 o 
   6   5   4        0.14       -0.13      0.32 o 
   7   5   4        6.82        4.77      1.08 o 
   8   5   4       14.05       14.14      1.76 o 
  -5   6   4       29.61       27.64      2.17 o 
  -4   6   4       43.55       50.10      2.64 o 
  -3   6   4       11.22       11.75      1.18 o 
  -2   6   4        0.23        0.55      0.49 o 
  -1   6   4      269.51      265.36      6.49 o 
   0   6   4       10.16       10.83      0.96 o 
   1   6   4       43.55       45.89      2.06 o 
   2   6   4      182.21      197.57      5.68 o 
   3   6   4        2.08        3.03      0.87 o 
   4   6   4       19.91       18.43      1.82 o 
   5   6   4       12.64       11.22      1.11 o 
   6   6   4        4.52        3.51      0.68 o 
   7   6   4        2.16        2.49      0.83 o 
   8   6   4        0.00        0.85      0.66 o 
   9   6   4        0.01        0.66      0.86 o 
  -4   7   4       15.28       16.42      1.54 o 
  -3   7   4       15.98       17.97      1.42 o 
  -2   7   4       58.20       57.13      2.26 o 
  -1   7   4        0.36        0.16      0.40 o 
   0   7   4      222.38      239.80      5.97 o 
   1   7   4       16.82       19.32      1.36 o 
   2   7   4       13.40       12.43      1.30 o 
   3   7   4       15.86       14.10      1.55 o 
   4   7   4        8.66        6.25      1.30 o 
   5   7   4       10.67       11.10      0.78 o 
   6   7   4        7.61        6.09      0.76 o 
   7   7   4        6.96        7.25      2.37 o 
   8   7   4        1.57        0.31      0.68 o 
  -2   8   4        1.15        1.00      0.47 o 
  -1   8   4        9.48       11.20      0.84 o 
   0   8   4       34.17       32.82      1.57 o 
   1   8   4       83.29       95.64      3.31 o 
   2   8   4        0.31        0.72      0.53 o 
   3   8   4        0.01        0.03      0.57 o 
   4   8   4        0.51        1.54      0.89 o 
   5   8   4        0.35       -0.06      0.76 o 
   6   8   4        4.02        3.56      2.10 o 
   7   8   4       17.35       15.67      1.22 o 
   8   8   4        3.11        1.62      0.76 o 
   0   9   4        0.07        0.11      0.35 o 
   1   9   4       47.09       49.41      2.17 o 
   2   9   4        0.46        0.26      0.53 o 
   4   9   4        6.68        6.28      1.37 o 
   5   9   4        5.22        4.85      1.35 o 
   6   9   4        3.53        5.02      1.38 o 
   7   9   4        1.75        3.26      1.26 o 
   1  10   4        0.01        0.49      0.45 o 
   2  10   4       14.57       14.30      1.38 o 
   3  10   4       14.65       19.01      1.75 o 
   4  10   4        3.74        3.09      1.08 o 
   5  10   4        0.11        1.06      1.02 o 
   6  10   4        5.64        5.24      1.64 o 
  -4  -9   5        4.33        5.05      1.52 o 
  -3  -9   5       28.30       24.22      2.39 o 
  -2  -9   5        4.57        3.91      1.04 o 
  -6  -8   5        0.84        0.01      1.06 o 
  -5  -8   5        1.11        0.11      0.89 o 
  -4  -8   5        0.26       -0.29      0.76 o 
  -3  -8   5       17.04       18.69      2.07 o 
  -2  -8   5        9.55        8.82      1.43 o 
  -1  -8   5        0.42        0.65      0.61 o 
   0  -8   5        2.30        2.61      0.78 o 
   1  -8   5        1.02        0.38      0.55 o 
  -7  -7   5        0.07        1.68      0.65 o 
  -6  -7   5        4.89        4.18      0.70 o 
  -5  -7   5        0.23       -0.23      0.23 o 
  -4  -7   5        1.89        2.05      1.00 o 
  -3  -7   5        4.36        3.72      1.11 o 
  -2  -7   5      104.54      107.40      4.27 o 
  -1  -7   5       53.57       71.05      5.59 o 
   0  -7   5        0.61        0.76      1.06 o 
   1  -7   5        0.09       -0.38      0.98 o 
   2  -7   5        0.00        0.15      0.49 o 
  -8  -6   5        0.00       -0.64      0.64 o 
  -7  -6   5        2.08        1.48      0.76 o 
  -6  -6   5        1.41        0.67      0.46 o 
  -5  -6   5        4.44        3.12      0.58 o 
  -4  -6   5        0.87        0.74      0.33 o 
  -3  -6   5       15.24       15.19      1.76 o 
  -2  -6   5       13.20       15.71      1.68 o 
  -1  -6   5       99.93       96.45      3.76 o 
   0  -6   5        0.20        1.27      0.63 o 
   1  -6   5       10.83       10.19      3.68 o 
   2  -6   5        0.11        0.66      0.47 o 
   3  -6   5        2.93        5.23      1.03 o 
   4  -6   5        1.99        2.38      0.84 o 
  -8  -5   5        3.28        2.97      1.15 o 
  -7  -5   5        1.02       -0.08      0.61 o 
  -6  -5   5        2.65        3.02      0.84 o 
  -5  -5   5        0.00        0.15      0.39 o 
  -4  -5   5        8.33       10.56      0.87 o 
  -3  -5   5       38.81       36.69      2.41 o 
  -2  -5   5       62.38       61.24      2.96 o 
  -1  -5   5        0.01       -0.48      0.48 o 
   0  -5   5      288.70      294.00      7.66 o 
   1  -5   5       32.89       32.58      1.66 o 
   2  -5   5        0.06        0.04      0.75 o 
   3  -5   5        4.33        1.89      3.12 o 
   4  -5   5        1.06        0.91      1.60 o 
   5  -5   5        0.07        0.16      0.61 o 
  -8  -4   5        3.29        2.33      1.07 o 
  -7  -4   5       10.93       13.63      1.73 o 
  -6  -4   5       29.33       30.94      2.13 o 
  -5  -4   5        0.17       -0.11      0.33 o 
  -4  -4   5        0.35        0.33      0.33 o 
  -3  -4   5        6.67        7.81      0.73 o 
  -2  -4   5      208.63      202.52      3.62 o 
  -1  -4   5       22.26       23.97      1.70 o 
   0  -4   5       47.38       48.11      2.33 o 
   1  -4   5       22.00       17.28      1.40 o 
   2  -4   5        0.01        0.61      0.50 o 
   3  -4   5        1.55        1.54      0.68 o 
   5  -4   5        4.89        5.29      1.23 o 
   6  -4   5        0.92        0.93      0.92 o 
  -8  -3   5        0.23        0.64      0.82 o 
  -7  -3   5        0.28        0.61      0.66 o 
  -6  -3   5       45.31       42.08      1.80 o 
  -5  -3   5       28.59       27.37      3.94 o 
  -4  -3   5       47.41       47.84      1.46 o 
  -3  -3   5       38.44       35.62      2.08 o 
  -2  -3   5       31.05       29.63      1.21 o 
  -1  -3   5       40.61       42.28      1.25 o 
   0  -3   5        0.58        0.72      0.22 o 
   1  -3   5        6.57        8.91      3.71 o 
   2  -3   5      186.28      174.26      5.18 o 
   3  -3   5      310.90      319.54      8.43 o 
   4  -3   5        0.69       -0.11      0.73 o 
   5  -3   5       48.11       52.23      3.10 o 
   6  -3   5        1.32        1.85      0.95 o 
  -8  -2   5        0.57        0.61      0.71 o 
  -7  -2   5        7.94        6.27      1.24 o 
  -6  -2   5        8.16       10.08      1.38 o 
  -5  -2   5       43.58       44.88      3.26 o 
  -4  -2   5       25.54       31.88      1.37 o 
  -3  -2   5      119.30      120.09      2.23 o 
  -2  -2   5        6.61        6.75      0.58 o 
  -1  -2   5      318.90      327.15      4.84 o 
   0  -2   5      150.87      160.85      2.23 o 
   1  -2   5       35.12       29.14      0.83 o 
   2  -2   5        1.57        1.02      0.25 o 
   3  -2   5        4.35        4.20      0.54 o 
   4  -2   5        3.49        2.43      0.94 o 
   5  -2   5       29.66       29.47      2.33 o 
   6  -2   5        2.04        2.59      1.06 o 
   7  -2   5        8.79        9.28      1.83 o 
  -8  -1   5        0.02        0.31      0.69 o 
  -7  -1   5       14.69       17.60      1.78 o 
  -6  -1   5        1.38        0.10      0.45 o 
  -5  -1   5       28.37       31.68      1.63 o 
  -4  -1   5       75.08       84.83      2.25 o 
  -3  -1   5       46.45       53.06      1.60 o 
  -2  -1   5        1.21        0.62      0.30 o 
  -1  -1   5       24.10       25.21      0.76 o 
   0  -1   5        8.19        7.38      0.64 o 
   1  -1   5      108.87      101.80      1.71 o 
   2  -1   5       12.84       10.95      0.58 o 
   3  -1   5       11.71       10.54      1.71 o 
   4  -1   5       47.35       36.33      2.33 o 
   5  -1   5        0.25        0.47      0.30 o 
   6  -1   5        0.05       -0.12      0.40 o 
   7  -1   5        2.19        2.13      1.02 o 
  -8   0   5        3.89        3.92      1.02 o 
  -7   0   5        1.56        0.85      0.62 o 
  -6   0   5       18.10       20.72      1.44 o 
  -5   0   5        0.16        0.06      0.33 o 
  -4   0   5       53.74       60.15      2.47 o 
  -3   0   5        0.59        0.45      0.29 o 
  -2   0   5       19.69       21.26      0.88 o 
  -1   0   5        1.22        1.35      0.31 o 
   0   0   5      569.81      566.86      6.65 o 
   1   0   5      809.09      837.82      8.06 o 
   2   0   5      136.96      143.70      1.99 o 
   3   0   5      186.08      177.75      2.36 o 
   4   0   5      102.54      103.36      2.48 o 
   5   0   5       22.80       19.54      1.90 o 
   6   0   5        6.15        6.92      0.78 o 
   7   0   5        0.61        0.85      0.89 o 
   8   0   5        0.49        0.84      0.85 o 
  -8   1   5        2.79        4.06      1.71 o 
  -7   1   5        5.19        5.71      1.50 o 
  -6   1   5        0.01        0.75      1.00 o 
  -5   1   5       21.18       18.01      1.26 o 
  -4   1   5       30.47       28.66      1.30 o 
  -3   1   5       46.76       52.96      1.67 o 
  -2   1   5      407.49      431.40      5.23 o 
  -1   1   5       40.41       45.92      1.21 o 
   0   1   5      107.63      111.62      1.84 o 
   1   1   5        0.33        0.24      0.16 o 
   2   1   5        9.25        8.78      0.58 o 
   3   1   5       10.11        9.78      0.55 o 
   4   1   5      126.99      134.39      2.44 o 
   5   1   5       26.67       27.43      1.35 o 
   6   1   5       57.79       59.39      2.11 o 
   7   1   5        0.08        1.13      0.53 o 
   8   1   5        5.24        5.68      1.06 o 
  -7   2   5        8.13        8.60      1.95 o 
  -6   2   5        8.25        5.34      1.48 o 
  -5   2   5      127.90      130.20      3.57 o 
  -4   2   5        9.33        9.95      1.52 o 
  -3   2   5       71.13       71.62      2.67 o 
  -2   2   5       75.24       73.44      1.54 o 
  -1   2   5        0.00        0.18      0.23 o 
   0   2   5        2.35        2.69      0.38 o 
   1   2   5        6.99        5.53      0.36 o 
   2   2   5       11.36       11.65      0.53 o 
   3   2   5      715.16      711.20      8.44 o 
   4   2   5        0.08        0.30      0.25 o 
   5   2   5        8.51        9.90      1.08 o 
   6   2   5       63.67       69.48      2.97 o 
   7   2   5        0.62       -0.08      0.51 o 
   8   2   5        4.11        3.62      0.96 o 
   9   2   5        0.00       -0.21      0.61 o 
  -7   3   5        0.14        0.60      1.07 o 
  -6   3   5        4.67        3.66      1.28 o 
  -5   3   5       29.08       33.51      2.61 o 
  -4   3   5        1.25        0.98      0.88 o 
  -3   3   5      128.38      136.26      4.79 o 
  -2   3   5        6.72        4.95      0.66 o 
  -1   3   5       20.45       21.29      1.48 o 
   0   3   5      409.84      451.02      6.54 o 
   1   3   5       14.14       13.17      0.50 o 
   2   3   5        0.47        0.24      0.17 o 
   3   3   5       22.90       20.81      0.83 o 
   4   3   5       39.38       38.80      1.08 o 
   5   3   5        0.00        0.13      0.33 o 
   6   3   5        3.65        2.18      0.65 o 
   7   3   5        0.14        0.54      0.55 o 
   8   3   5        0.16        0.23      0.59 o 
   9   3   5        0.38        1.64      0.88 o 
  -6   4   5        1.91        1.62      0.96 o 
  -5   4   5        7.14        8.64      1.56 o 
  -4   4   5        3.91        3.12      1.00 o 
  -3   4   5      224.51      204.69      6.24 o 
  -2   4   5        1.03        1.18      0.40 o 
  -1   4   5      129.74      138.87      4.35 o 
   0   4   5        2.32        3.05      0.74 o 
   1   4   5      182.70      204.48      5.65 o 
   2   4   5      147.43      145.43      2.34 o 
   3   4   5       17.71       19.48      1.26 o 
   4   4   5       20.76       21.32      1.09 o 
   5   4   5       42.74       46.52      2.36 o 
   6   4   5        5.43        5.88      1.22 o 
   7   4   5        5.23        4.77      1.07 o 
   8   4   5        6.09        4.66      1.20 o 
   9   4   5        0.05       -0.71      0.74 o 
  -5   5   5        0.03        0.12      0.61 o 
  -3   5   5        8.85        9.26      1.25 o 
  -2   5   5        9.61       11.80      1.44 o 
  -1   5   5        0.30        1.14      0.49 o 
   0   5   5      164.94      161.15      4.67 o 
   1   5   5      126.24      129.60      4.16 o 
   2   5   5      155.51      153.71      4.83 o 
   3   5   5        1.24        1.94      0.27 o 
   4   5   5        5.74        6.53      0.61 o 
   5   5   5       20.17       24.51      1.27 o 
   6   5   5        0.06        0.17      0.47 o 
   7   5   5        0.30        1.54      0.70 o 
   8   5   5        6.25        7.20      1.44 o 
  -4   6   5        7.03        6.55      1.24 o 
  -2   6   5       20.53       18.03      1.38 o 
  -1   6   5      147.38      150.97      4.53 o 
   0   6   5       27.81       27.89      1.60 o 
   1   6   5        4.71        2.97      0.72 o 
   2   6   5        3.67        3.74      0.91 o 
   3   6   5        9.20        6.82      1.24 o 
   4   6   5        6.92        4.61      1.14 o 
   5   6   5        0.02       -0.58      0.61 o 
   6   6   5        0.09       -0.08      0.38 o 
   7   6   5        0.61        0.50      0.57 o 
   8   6   5        1.05       -0.53      0.53 o 
   9   6   5        1.67        1.89      0.92 o 
  -4   7   5        0.11        0.55      0.63 o 
  -3   7   5       12.00       11.35      1.25 o 
  -2   7   5       31.88       31.26      1.78 o 
  -1   7   5       33.69       34.60      1.83 o 
   0   7   5       14.76       13.84      1.25 o 
   1   7   5        1.62        1.87      0.63 o 
   2   7   5        0.02       -0.01      0.51 o 
   3   7   5        5.27        6.08      1.27 o 
   4   7   5        0.51        0.84      0.88 o 
   5   7   5       34.80       33.09      1.93 o 
   6   7   5        0.45        0.65      0.50 o 
   7   7   5       27.08       30.13      1.92 o 
   8   7   5        0.19        0.62      0.74 o 
  -2   8   5        6.34        7.29      0.92 o 
  -1   8   5        0.13        0.18      0.29 o 
   0   8   5       42.50       41.78      2.00 o 
   1   8   5       85.05       89.61      3.36 o 
   2   8   5        9.60       10.13      1.31 o 
   3   8   5        0.59        0.81      0.80 o 
   4   8   5       11.23       11.40      1.76 o 
   5   8   5        0.46       -0.03      0.69 o 
   6   8   5        0.16        0.65      0.35 o 
   7   8   5       11.71       10.79      1.01 o 
   8   8   5        0.03        0.62      0.58 o 
  -1   9   5        0.76       -0.13      0.44 o 
   0   9   5        8.72       10.17      1.00 o 
   1   9   5        9.45       10.13      1.15 o 
   2   9   5       42.63       49.60      2.61 o 
   3   9   5        1.32        1.45      0.69 o 
   4   9   5        8.12        5.38      1.38 o 
   5   9   5        0.01       -0.70      0.70 o 
   6   9   5        0.02        1.01      0.96 o 
   7   9   5        0.10        0.19      0.86 o 
   1  10   5        1.29        1.26      0.64 o 
   2  10   5       15.08       12.77      1.42 o 
   3  10   5        7.39        9.45      1.45 o 
   4  10   5        0.41        2.10      0.88 o 
   5  10   5        0.07       -0.86      0.86 o 
   6  10   5        0.41        1.35      1.27 o 
  -5  -8   6        0.16        1.11      1.12 o 
  -4  -8   6        1.34        0.29      0.94 o 
  -3  -8   6       12.33       16.18      2.05 o 
  -2  -8   6       28.58       29.01      2.45 o 
  -1  -8   6        5.97        8.85      1.45 o 
   0  -8   6        0.33        0.77      0.55 o 
  -7  -7   6       18.03       17.55      1.63 o 
  -6  -7   6        1.51        2.35      0.56 o 
  -5  -7   6       14.98       14.15      0.81 o 
  -4  -7   6        0.21        0.29      0.84 o 
  -3  -7   6        5.48        4.81      1.28 o 
  -2  -7   6       15.83       16.86      1.84 o 
  -1  -7   6       48.10       42.81      2.56 o 
   0  -7   6        0.48        0.38      0.54 o 
   1  -7   6        0.36        0.50      0.58 o 
   2  -7   6        1.65        0.84      0.61 o 
  -7  -6   6        1.06        1.08      0.73 o 
  -6  -6   6        9.14        7.99      1.19 o 
  -5  -6   6       13.03       12.67      1.01 o 
  -4  -6   6        1.46        1.16      0.38 o 
  -3  -6   6       14.34       11.50      1.67 o 
  -2  -6   6        6.72        6.73      1.38 o 
  -1  -6   6       12.55       17.12      1.78 o 
   1  -6   6        7.50       14.14      4.43 o 
   2  -6   6        0.52        1.74      0.65 o 
   3  -6   6       10.93       11.50      1.43 o 
  -8  -5   6        0.58        0.13      0.94 o 
  -7  -5   6       11.38       11.79      1.70 o 
  -6  -5   6       19.46       23.94      2.00 o 
  -5  -5   6        2.13        2.94      1.11 o 
  -4  -5   6        8.03        9.00      1.07 o 
  -3  -5   6        9.05        8.95      0.71 o 
  -2  -5   6        0.11        0.31      0.37 o 
  -1  -5   6        4.41        3.84      1.03 o 
   0  -5   6      239.10      240.14      6.94 o 
   1  -5   6      108.58      105.46      4.02 o 
   3  -5   6        0.58        1.26      0.68 o 
   4  -5   6        0.47        0.07      0.59 o 
  -8  -4   6        6.29        6.06      1.41 o 
  -7  -4   6        0.05        1.86      0.88 o 
  -6  -4   6        0.73        1.34      0.76 o 
  -5  -4   6        3.53        4.80      1.02 o 
  -4  -4   6       10.93        9.96      0.94 o 
  -3  -4   6        7.65        7.96      1.32 o 
  -2  -4   6        0.09        0.00      0.30 o 
  -1  -4   6       32.12       29.24      1.44 o 
   0  -4   6        0.07       -0.15      0.59 o 
   1  -4   6      116.97      134.82      4.64 o 
   2  -4   6       18.53       20.59      1.76 o 
   3  -4   6        7.04        8.29      1.36 o 
   4  -4   6        0.06        0.03      0.66 o 
   5  -4   6        4.49        4.36      1.21 o 
  -8  -3   6        2.40        2.16      0.94 o 
  -7  -3   6        6.01        4.74      1.22 o 
  -6  -3   6       11.45       11.92      1.10 o 
  -5  -3   6       55.49       58.65      2.07 o 
  -4  -3   6        2.77        2.47      0.81 o 
  -3  -3   6        0.48        0.53      0.41 o 
  -2  -3   6        8.17        7.08      0.69 o 
  -1  -3   6        4.04        3.70      0.48 o 
   0  -3   6       94.25       90.51      1.97 o 
   1  -3   6      411.93      397.71      5.75 o 
   2  -3   6      376.70      369.65      9.35 o 
   3  -3   6       67.32       77.46      3.49 o 
   4  -3   6        0.51       -0.57      0.71 o 
   5  -3   6       37.31       31.29      2.39 o 
   6  -3   6        0.23        0.02      0.78 o 
  -8  -2   6        1.84        1.43      0.82 o 
  -7  -2   6       22.41       20.40      1.97 o 
  -6  -2   6        0.26       -0.53      0.53 o 
  -5  -2   6        1.89        1.49      0.77 o 
  -4  -2   6        0.32        0.95      0.46 o 
  -3  -2   6        0.03        0.04      0.31 o 
  -2  -2   6       13.03       12.16      0.70 o 
  -1  -2   6      254.95      273.73      3.60 o 
   0  -2   6       28.78       35.60      1.84 o 
   1  -2   6      157.26      144.57      2.78 o 
   2  -2   6        0.06       -0.10      0.29 o 
   3  -2   6       60.30       60.66      2.18 o 
   4  -2   6        1.78        2.35      0.90 o 
   5  -2   6       91.96       98.28      4.50 o 
   6  -2   6       11.69       16.01      2.05 o 
   7  -2   6       25.10       25.90      2.78 o 
  -8  -1   6        0.00        1.16      0.72 o 
  -7  -1   6        1.81        0.72      0.71 o 
  -6  -1   6        2.48        3.28      0.86 o 
  -5  -1   6       42.58       45.04      2.36 o 
  -4  -1   6        2.17        0.49      0.40 o 
  -3  -1   6       24.60       24.31      1.12 o 
  -2  -1   6       24.95       28.92      1.14 o 
  -1  -1   6        0.51        0.84      0.27 o 
   0  -1   6       37.00       33.41      0.89 o 
   1  -1   6        4.47        4.77      0.51 o 
   2  -1   6      203.06      188.55      3.50 o 
   3  -1   6       43.21       44.09      1.42 o 
   4  -1   6      403.67      393.76     10.44 o 
   5  -1   6        1.28        1.19      0.98 o 
   6  -1   6        2.24        1.76      0.44 o 
   7  -1   6       10.70       11.40      1.99 o 
  -8   0   6        3.66        4.49      1.02 o 
  -7   0   6        8.42       10.23      1.23 o 
  -6   0   6       11.07       12.55      1.23 o 
  -5   0   6        0.10        0.46      0.43 o 
  -4   0   6        2.19        2.06      0.61 o 
  -3   0   6      212.86      239.55      3.83 o 
  -2   0   6      336.74      334.39      5.25 o 
  -1   0   6       14.94       13.07      0.70 o 
   0   0   6      723.83      724.94      8.46 o 
   1   0   6      603.72      657.23      6.63 o 
   2   0   6      238.12      274.65      3.00 o 
   3   0   6       29.62       28.13      1.19 o 
   4   0   6        2.97        3.49      0.60 o 
   5   0   6        0.02        0.11      0.56 o 
   6   0   6        2.49        2.35      0.57 o 
   7   0   6        0.03        0.10      0.39 o 
   8   0   6        0.00       -0.44      0.52 o 
  -7   1   6        1.85        0.88      0.54 o 
  -6   1   6        0.02        0.11      0.44 o 
  -5   1   6       27.12       31.02      1.52 o 
  -4   1   6        1.98        2.15      0.68 o 
  -3   1   6       49.75       53.32      1.79 o 
  -2   1   6       40.97       39.66      1.01 o 
  -1   1   6       42.92       37.89      1.29 o 
   0   1   6      143.09      148.94      2.81 o 
   1   1   6       69.46       64.27      1.09 o 
   2   1   6      150.05      162.76      3.25 o 
   3   1   6      144.22      149.36      2.28 o 
   4   1   6       10.48       12.56      0.97 o 
   5   1   6       44.31       47.56      1.93 o 
   6   1   6       43.24       45.63      1.86 o 
   7   1   6        0.00        0.04      0.43 o 
   8   1   6        0.23        1.16      0.64 o 
  -7   2   6        0.07        1.43      1.27 o 
  -6   2   6        3.18        3.24      0.47 o 
  -5   2   6        8.30        7.98      0.71 o 
  -4   2   6       16.48       18.51      2.01 o 
  -3   2   6       15.27       15.21      1.00 o 
  -2   2   6        4.73        3.58      0.43 o 
  -1   2   6      202.05      214.00      3.82 o 
   0   2   6      113.10      115.78      1.78 o 
   1   2   6      122.16      119.22      2.07 o 
   2   2   6       33.88       35.90      1.02 o 
   3   2   6      286.35      308.32      4.34 o 
   4   2   6        0.35        0.55      0.32 o 
   5   2   6       34.80       37.66      1.53 o 
   6   2   6        5.06        5.61      1.04 o 
   7   2   6        0.55        0.65      0.61 o 
   8   2   6        0.00        0.41      0.70 o 
  -6   3   6        1.14        1.97      1.08 o 
  -5   3   6        0.10        0.33      0.69 o 
  -4   3   6       33.06       35.68      2.63 o 
  -3   3   6        2.28        3.65      1.00 o 
  -2   3   6       28.96       25.44      1.33 o 
  -1   3   6      109.92      123.77      2.44 o 
   0   3   6       36.60       41.42      1.24 o 
   1   3   6       37.19       38.55      1.06 o 
   2   3   6       22.72       22.53      0.86 o 
   3   3   6       16.42       17.05      0.71 o 
   4   3   6       51.43       51.49      1.48 o 
   5   3   6        0.00        0.47      0.43 o 
   6   3   6       15.11       19.49      2.12 o 
   7   3   6       19.17       22.02      1.96 o 
   8   3   6        7.76        9.23      1.47 o 
   9   3   6        0.40        0.49      0.79 o 
  -6   4   6        2.36        2.81      1.30 o 
  -5   4   6        0.19        0.04      0.71 o 
  -4   4   6        1.53        1.23      0.86 o 
  -3   4   6        0.04        0.09      0.66 o 
  -2   4   6       23.19       25.10      1.30 o 
  -1   4   6      120.90      146.85      4.81 o 
   0   4   6       17.40       17.00      1.49 o 
   1   4   6      104.97      123.24      2.42 o 
   2   4   6       51.64       58.20      1.86 o 
   3   4   6        2.23        2.97      0.50 o 
   4   4   6       93.34       93.96      2.13 o 
   5   4   6       76.75       78.03      1.96 o 
   6   4   6      101.08      115.68      3.00 o 
   7   4   6        6.04        6.41      0.87 o 
   8   4   6       57.37       66.89      3.43 o 
   9   4   6        3.77        2.25      1.08 o 
  -5   5   6        0.58        1.03      0.88 o 
  -4   5   6        1.51        0.35      0.62 o 
  -3   5   6        8.34        6.07      1.12 o 
  -2   5   6        6.54        7.18      0.80 o 
  -1   5   6        2.82        2.32      0.70 o 
   0   5   6        1.21        1.40      0.70 o 
   1   5   6      147.11      154.41      4.96 o 
   2   5   6       43.04       46.77      1.29 o 
   3   5   6        0.25        0.23      0.32 o 
   4   5   6       19.63       20.54      2.88 o 
   5   5   6        3.43        3.32      1.62 o 
   6   5   6        2.58        2.85      0.78 o 
   7   5   6        0.00       -0.41      0.45 o 
   8   5   6        6.21        3.68      1.16 o 
   9   5   6        4.37        8.68      1.59 o 
  -4   6   6        0.03        0.64      0.65 o 
  -2   6   6       51.16       53.91      2.63 o 
  -1   6   6       18.58       18.69      1.56 o 
   0   6   6       20.94       25.24      1.72 o 
   1   6   6        9.11        7.85      1.12 o 
   2   6   6        8.43        8.19      1.27 o 
   3   6   6        0.17        0.42      0.26 o 
   4   6   6        0.48        0.20      0.21 o 
   5   6   6        0.04       -0.19      0.31 o 
   6   6   6       32.69       35.54      1.69 o 
   7   6   6       10.07       14.00      1.56 o 
   8   6   6        0.61        0.25      0.72 o 
  -3   7   6        0.00        0.51      0.56 o 
  -2   7   6        5.71        4.49      0.86 o 
  -1   7   6        3.56        2.37      0.74 o 
   0   7   6       12.98       14.75      1.44 o 
   1   7   6       27.03       28.16      1.86 o 
   2   7   6        8.79        8.29      1.35 o 
   3   7   6      224.60      222.98      7.00 o 
   4   7   6        3.13        4.58      0.90 o 
   5   7   6       30.07       30.54      1.29 o 
   6   7   6        2.55        2.36      0.58 o 
   7   7   6        0.11        0.13      0.55 o 
   8   7   6        0.25        0.42      0.68 o 
  -2   8   6        0.82        1.32      0.64 o 
  -1   8   6        0.00        0.22      0.42 o 
   0   8   6       15.31       18.01      1.49 o 
   3   8   6        0.08        0.08      0.70 o 
   4   8   6       11.17        7.83      1.44 o 
   5   8   6        0.77       -0.37      0.71 o 
   6   8   6        2.68        2.55      0.44 o 
   7   8   6        8.33        6.90      0.89 o 
   8   8   6        0.11        0.06      0.59 o 
  -1   9   6        0.57        1.28      0.59 o 
   0   9   6       16.99       18.83      1.46 o 
   1   9   6        0.04        0.50      0.53 o 
   2   9   6        3.34        3.78      0.96 o 
   3   9   6       15.82       18.69      1.99 o 
   4   9   6        0.02        1.37      0.88 o 
   5   9   6       18.28       18.13      2.30 o 
   6   9   6        1.96        2.07      1.27 o 
   7   9   6        0.15        0.38      0.37 o 
   2  10   6       38.02       38.39      2.39 o 
   3  10   6       14.19       16.89      1.90 o 
   4  10   6        3.91        5.13      1.39 o 
   5  10   6        2.15        2.62      1.15 o 
  -4  -8   7        0.65        2.11      1.13 o 
  -3  -8   7        0.01       -0.43      0.72 o 
  -2  -8   7        3.59        1.44      1.02 o 
  -1  -8   7        0.74        1.16      0.75 o 
  -6  -7   7        0.18        0.15      0.75 o 
  -5  -7   7        1.07        1.21      0.41 o 
  -4  -7   7        1.12        1.53      1.02 o 
  -3  -7   7        2.45        2.01      1.02 o 
  -2  -7   7        6.42        7.52      1.53 o 
  -1  -7   7        2.79        2.10      0.88 o 
   0  -7   7        7.64        9.72      1.54 o 
   1  -7   7        1.62        1.39      0.82 o 
  -7  -6   7        2.28        3.69      1.09 o 
  -6  -6   7        2.08        1.87      0.80 o 
  -5  -6   7        3.35        3.67      0.70 o 
  -4  -6   7       10.90        9.62      1.12 o 
  -3  -6   7        6.82        4.51      1.26 o 
  -2  -6   7        1.42        2.55      0.94 o 
  -1  -6   7       25.95       30.86      2.36 o 
   0  -6   7       19.17       17.90      1.85 o 
   1  -6   7        8.60       12.69      1.56 o 
   2  -6   7        9.36       17.06      1.80 o 
   3  -6   7        9.43       11.30      1.63 o 
  -7  -5   7       10.56       13.90      1.85 o 
  -6  -5   7       44.39       48.14      2.69 o 
  -5  -5   7       17.99       19.69      1.39 o 
  -4  -5   7        0.38        0.27      0.37 o 
  -3  -5   7        1.52        3.82      1.14 o 
  -2  -5   7        0.03       -0.05      0.20 o 
  -1  -5   7        8.30        9.02      1.47 o 
   0  -5   7       54.81       54.06      3.01 o 
   1  -5   7       10.76       10.68      1.46 o 
   2  -5   7        4.29        5.78      1.25 o 
   3  -5   7        0.55        1.06      0.84 o 
   4  -5   7        0.53        1.49      0.90 o 
  -8  -4   7        0.08        0.38      0.94 o 
  -7  -4   7        1.19        3.69      1.17 o 
  -6  -4   7        9.48       11.75      1.62 o 
  -5  -4   7       18.30       18.07      1.72 o 
  -4  -4   7       37.50       34.91      1.62 o 
  -3  -4   7      119.49      131.67      4.75 o 
  -2  -4   7        1.54        1.95      0.58 o 
  -1  -4   7       66.64       61.45      3.13 o 
   0  -4   7        0.00       -0.42      0.63 o 
   1  -4   7       50.86       58.84      3.03 o 
   2  -4   7        0.69        1.28      0.84 o 
   3  -4   7       31.91       34.96      2.38 o 
   4  -4   7        6.67        6.90      1.41 o 
   5  -4   7       12.28       14.64      2.06 o 
  -8  -3   7        7.54        8.77      1.67 o 
  -7  -3   7        0.08        0.16      0.66 o 
  -6  -3   7        6.30        4.88      0.98 o 
  -5  -3   7       52.06       57.76      2.96 o 
  -4  -3   7       30.78       31.13      2.00 o 
  -3  -3   7       67.37       75.35      2.31 o 
  -2  -3   7        7.98        7.73      0.78 o 
  -1  -3   7      394.74      378.34      6.21 o 
   0  -3   7       69.16       73.94      3.33 o 
   1  -3   7      203.62      200.71      3.47 o 
   2  -3   7      367.88      378.45      9.93 o 
   3  -3   7      128.98      123.29      4.70 o 
   4  -3   7        4.77        4.61      1.22 o 
   5  -3   7        0.07        1.46      0.92 o 
   6  -3   7        0.64        0.62      0.95 o 
  -8  -2   7        6.23        6.35      1.45 o 
  -7  -2   7        8.40        9.38      1.58 o 
  -6  -2   7        1.35        0.17      0.47 o 
  -5  -2   7        0.14        0.52      0.47 o 
  -4  -2   7        7.84        7.97      1.73 o 
  -3  -2   7        2.04        2.36      0.73 o 
  -2  -2   7        3.99        4.04      0.54 o 
  -1  -2   7       13.73       17.53      1.03 o 
   0  -2   7        0.37        0.69      0.37 o 
   1  -2   7       19.69       17.57      0.91 o 
   2  -2   7       21.75       22.41      1.80 o 
   3  -2   7        3.12        3.54      0.45 o 
   4  -2   7       37.34       39.16      1.07 o 
   5  -2   7        5.88        5.74      1.32 o 
   6  -2   7        0.10        0.15      0.80 o 
  -8  -1   7        1.41        0.48      0.82 o 
  -7  -1   7        9.19        8.98      1.48 o 
  -6  -1   7       14.22       15.44      1.69 o 
  -5  -1   7        2.69        1.95      0.74 o 
  -4  -1   7        0.22        0.25      0.47 o 
  -3  -1   7       75.93       77.22      2.14 o 
  -2  -1   7        4.54        5.43      0.55 o 
  -1  -1   7      118.77      112.98      3.68 o 
   0  -1   7        7.22        5.16      0.51 o 
   1  -1   7       25.87       25.11      2.44 o 
   2  -1   7        3.70        4.03      0.56 o 
   3  -1   7      169.36      166.43      5.57 o 
   4  -1   7      194.18      190.00      4.97 o 
   5  -1   7        3.89        2.28      0.48 o 
   6  -1   7        3.66        3.55      1.55 o 
   7  -1   7        0.26       -0.31      0.97 o 
  -7   0   7        1.85        2.04      0.75 o 
  -6   0   7       45.34       48.42      2.64 o 
  -5   0   7       77.73       71.72      3.11 o 
  -4   0   7      151.74      167.60      4.94 o 
  -3   0   7        4.59        4.37      0.59 o 
  -2   0   7      341.19      348.69      4.79 o 
  -1   0   7        7.35        6.72      0.55 o 
   0   0   7      217.79      241.68      3.55 o 
   1   0   7      226.71      232.04      2.50 o 
   2   0   7       16.71       13.79      0.70 o 
   3   0   7       37.36       36.89      2.05 o 
   4   0   7        2.73        2.03      0.69 o 
   5   0   7       26.41       24.79      1.29 o 
   6   0   7        5.06        3.99      0.72 o 
   7   0   7        3.32        2.87      1.34 o 
  -7   1   7        0.08        0.11      1.08 o 
  -6   1   7        0.02        0.48      0.47 o 
  -5   1   7        2.11        1.02      0.54 o 
  -4   1   7        0.51        0.82      0.43 o 
  -3   1   7        0.00        0.33      0.41 o 
  -2   1   7        0.01        0.14      0.26 o 
  -1   1   7       60.28       56.35      1.25 o 
   0   1   7       73.74       80.31      1.70 o 
   1   1   7       33.91       38.81      1.02 o 
   2   1   7      203.04      219.89      3.02 o 
   3   1   7       11.05       11.87      0.66 o 
   4   1   7       37.11       37.68      1.58 o 
   5   1   7      128.37      134.11      3.33 o 
   6   1   7       70.61       72.01      2.42 o 
   7   1   7        3.77        4.06      0.91 o 
   8   1   7        0.89        0.70      0.61 o 
  -7   2   7       13.84       12.56      2.43 o 
  -6   2   7        0.48        0.67      0.40 o 
  -5   2   7        3.78        4.33      0.65 o 
  -4   2   7       68.41       69.34      2.12 o 
  -3   2   7        4.84        3.75      0.56 o 
  -2   2   7        9.36       10.24      0.71 o 
  -1   2   7        5.02        5.44      0.61 o 
   0   2   7       25.17       24.19      1.27 o 
   1   2   7       21.00       21.66      0.69 o 
   2   2   7        3.36        6.54      0.50 o 
   3   2   7      111.32      119.22      2.58 o 
   4   2   7       16.37       18.64      1.12 o 
   5   2   7        4.36        6.63      1.15 o 
   6   2   7        3.28        3.83      0.94 o 
   7   2   7        0.05        0.15      0.53 o 
   8   2   7        0.15        1.02      0.68 o 
  -6   3   7        0.10       -0.65      0.84 o 
  -5   3   7       18.49       14.94      2.05 o 
  -4   3   7        0.04       -0.22      0.77 o 
  -3   3   7       31.88       27.11      1.82 o 
  -2   3   7        0.46        0.31      0.28 o 
  -1   3   7       69.63       81.20      2.00 o 
   0   3   7        3.20        2.68      0.44 o 
   1   3   7       15.32       14.11      0.75 o 
   2   3   7      138.67      138.63      2.14 o 
   3   3   7       11.10       10.73      0.65 o 
   4   3   7       36.47       35.82      1.25 o 
   5   3   7        0.08        0.07      0.43 o 
   6   3   7        5.70        5.95      0.85 o 
   7   3   7       46.50       49.77      2.79 o 
   8   3   7        9.93       11.66      1.66 o 
  -6   4   7        1.50        0.88      1.10 o 
  -5   4   7       10.55       10.79      1.82 o 
  -4   4   7        0.02       -0.49      0.62 o 
  -3   4   7        9.34        6.80      1.30 o 
  -2   4   7       16.84       21.09      1.42 o 
  -1   4   7       16.81       16.73      1.67 o 
   0   4   7        0.82        0.94      0.28 o 
   1   4   7       22.57       21.61      1.68 o 
   2   4   7       63.04       56.18      1.45 o 
   3   4   7        0.10       -0.05      0.28 o 
   4   4   7       32.62       30.85      1.73 o 
   5   4   7      128.59      137.47      3.51 o 
   6   4   7       52.28       57.01      2.04 o 
   7   4   7       24.15       25.61      1.54 o 
   8   4   7        2.05        2.09      0.96 o 
  -5   5   7        0.88        0.86      0.99 o 
  -4   5   7        0.00        0.53      0.61 o 
  -3   5   7        4.62        3.24      0.93 o 
  -2   5   7       19.47       17.73      1.25 o 
  -1   5   7        9.86        7.40      1.27 o 
   0   5   7        5.66        5.80      1.13 o 
   1   5   7       32.81       33.13      2.23 o 
   2   5   7       28.60       28.92      1.11 o 
   3   5   7        2.41        1.79      0.46 o 
   4   5   7        0.00        0.32      0.34 o 
   5   5   7        0.23        0.20      0.79 o 
   6   5   7        6.01        5.85      1.10 o 
   7   5   7        1.61        3.54      0.98 o 
   8   5   7       21.81       19.68      2.11 o 
  -4   6   7        0.00        0.41      0.62 o 
  -3   6   7        8.95       12.65      1.59 o 
  -1   6   7       21.29       20.48      1.80 o 
   0   6   7        2.93        2.89      0.89 o 
   1   6   7        1.46        0.59      0.71 o 
   2   6   7        3.51        3.02      1.00 o 
   3   6   7        1.97        4.17      1.12 o 
   4   6   7       28.46       31.13      1.32 o 
   5   6   7       10.49       10.91      0.96 o 
   6   6   7        9.09       10.03      1.26 o 
   7   6   7        2.40        2.74      0.82 o 
   8   6   7        0.13        0.28      0.75 o 
  -3   7   7        0.26        0.27      0.63 o 
  -2   7   7        0.00        0.45      0.49 o 
   1   7   7       66.35       59.68      2.99 o 
   2   7   7       13.52       13.20      1.69 o 
   3   7   7        0.68        0.84      0.91 o 
   4   7   7       43.95       41.91      1.30 o 
   5   7   7        8.38        5.27      0.65 o 
   6   7   7        0.04        0.14      0.38 o 
   7   7   7        1.31        1.52      0.71 o 
   8   7   7        0.41        0.15      0.66 o 
  -2   8   7        1.43        2.73      0.82 o 
  -1   8   7        0.07        0.43      0.53 o 
   0   8   7        3.64        5.21      1.02 o 
   3   8   7        3.19        3.56      1.06 o 
   4   8   7        5.48        4.26      1.29 o 
   5   8   7        8.89        7.64      1.63 o 
   6   8   7        2.94        2.41      0.51 o 
   7   8   7        0.16       -0.32      0.39 o 
   0   9   7        1.00        1.01      0.63 o 
   1   9   7       10.00        9.82      1.36 o 
   2   9   7        3.13        3.93      1.05 o 
   3   9   7        0.09       -0.19      0.81 o 
   4   9   7        0.46        1.57      1.02 o 
   5   9   7       16.68       21.25      2.54 o 
   6   9   7        0.88        0.79      1.02 o 
   7   9   7        0.02       -0.02      0.52 o 
   2  10   7        3.42        2.91      0.98 o 
   3  10   7       12.83       11.85      1.71 o 
   4  10   7        1.88        0.97      1.04 o 
   5  10   7        0.18        1.35      1.20 o 
  -5  -7   8        1.91        1.89      0.47 o 
  -4  -7   8        0.71        1.61      1.04 o 
  -3  -7   8        0.61        1.47      1.08 o 
  -2  -7   8        6.43        8.23      1.63 o 
  -1  -7   8        6.85        9.13      1.64 o 
   0  -7   8        5.23        5.70      1.45 o 
  -6  -6   8        0.00        0.56      0.59 o 
  -5  -6   8        0.23        0.19      0.41 o 
  -4  -6   8        1.30        1.25      0.44 o 
  -3  -6   8        4.15        2.02      1.01 o 
  -2  -6   8        3.69        5.15      1.27 o 
  -1  -6   8        3.92        4.26      1.21 o 
   0  -6   8        8.49       11.29      1.68 o 
   1  -6   8       10.42       10.93      1.67 o 
   2  -6   8        3.11        6.33      1.45 o 
  -7  -5   8       23.03       27.64      2.46 o 
  -6  -5   8       40.38       40.30      2.55 o 
  -5  -5   8        4.99        5.38      1.10 o 
  -4  -5   8        0.37        0.82      0.46 o 
  -3  -5   8        0.00        0.25      0.34 o 
  -2  -5   8        3.08        3.34      0.96 o 
  -1  -5   8        2.55        3.09      1.11 o 
   0  -5   8        0.60        0.00      0.64 o 
   1  -5   8        0.57       -0.27      0.66 o 
   2  -5   8        7.30        8.52      1.53 o 
   3  -5   8        0.60        2.07      1.01 o 
  -7  -4   8        5.75        5.07      1.40 o 
  -6  -4   8        1.73        1.96      0.90 o 
  -5  -4   8       44.95       47.25      2.67 o 
  -4  -4   8        4.76        3.30      1.66 o 
  -3  -4   8       56.00       54.19      1.98 o 
  -2  -4   8        5.56        4.30      0.65 o 
  -1  -4   8       40.65       36.64      1.34 o 
   0  -4   8       11.83       13.30      0.55 o 
   1  -4   8       24.15       27.98      2.31 o 
   2  -4   8        1.00        0.41      0.68 o 
   3  -4   8        3.59        3.86      1.16 o 
   4  -4   8       16.95       16.34      1.97 o 
  -7  -3   8        0.08       -0.53      0.66 o 
  -6  -3   8        0.38       -0.13      0.72 o 
  -5  -3   8      144.27      163.24      5.47 o 
  -4  -3   8      135.20      139.35      4.71 o 
  -3  -3   8       75.43       76.44      2.44 o 
  -2  -3   8        9.42        7.17      0.82 o 
  -1  -3   8      345.84      347.45      9.58 o 
   0  -3   8       37.98       38.55      2.85 o 
   1  -3   8      270.62      275.66      4.71 o 
   2  -3   8        3.16        2.63      1.06 o 
   3  -3   8        2.53        2.20      1.04 o 
   4  -3   8        0.13       -0.60      0.60 o 
   5  -3   8        1.32        1.08      0.97 o 
  -7  -2   8       12.62       11.38      1.72 o 
  -6  -2   8        0.28        1.39      0.75 o 
  -5  -2   8        5.11        4.02      0.74 o 
  -4  -2   8        0.27       -0.04      0.36 o 
  -3  -2   8       18.29       17.62      1.17 o 
  -2  -2   8        0.01        0.39      0.43 o 
  -1  -2   8        2.31        2.23      0.58 o 
   0  -2   8       13.62       11.31      0.89 o 
   1  -2   8      131.57      128.67      4.83 o 
   2  -2   8      124.61      124.32      2.77 o 
   3  -2   8      242.93      244.46      4.35 o 
   4  -2   8       54.63       58.97      1.54 o 
   5  -2   8       15.64       17.10      2.10 o 
   6  -2   8       23.30       21.96      2.48 o 
  -7  -1   8        0.27        0.38      0.68 o 
  -6  -1   8        0.00        0.33      0.68 o 
  -5  -1   8        0.35        0.07      0.49 o 
  -4  -1   8        2.21        1.76      1.46 o 
  -3  -1   8      249.68      250.52      7.77 o 
  -2  -1   8      154.92      159.18      3.35 o 
  -1  -1   8        0.13        0.28      0.34 o 
   0  -1   8       65.55       69.45      2.10 o 
   1  -1   8        9.39        7.94      0.79 o 
   2  -1   8       37.82       39.56      1.61 o 
   3  -1   8       51.91       47.82      1.64 o 
   4  -1   8       34.27       35.79      1.43 o 
   5  -1   8        1.24        1.83      0.47 o 
   6  -1   8        4.63        7.20      1.66 o 
   7  -1   8        0.13        2.03      1.17 o 
  -7   0   8        2.11        2.94      0.98 o 
  -6   0   8        2.59        3.30      0.96 o 
  -5   0   8       27.82       26.30      1.98 o 
  -4   0   8       32.18       30.69      3.65 o 
  -3   0   8       36.41       35.26      1.50 o 
  -2   0   8        8.31       10.12      0.83 o 
  -1   0   8       22.41       23.20      1.15 o 
   0   0   8        0.94        0.72      0.32 o 
   1   0   8        2.80        1.81      0.31 o 
   2   0   8        8.45        7.47      1.04 o 
   3   0   8        0.48        0.84      0.40 o 
   4   0   8        1.94        2.91      0.57 o 
   5   0   8        7.43        8.41      0.91 o 
   6   0   8        1.51        0.93      0.48 o 
   7   0   8        0.05       -0.31      0.40 o 
  -7   1   8        2.95        2.39      0.69 o 
  -6   1   8        0.96        1.24      0.62 o 
  -5   1   8        0.04       -0.37      0.37 o 
  -4   1   8        0.02        0.38      0.43 o 
  -3   1   8        1.42        1.83      0.53 o 
  -2   1   8       67.31       65.49      2.46 o 
  -1   1   8       24.13       21.03      0.91 o 
   0   1   8        1.59        0.78      0.37 o 
   1   1   8       73.73       79.19      1.60 o 
   2   1   8        2.93        5.73      1.74 o 
   3   1   8        5.73        4.53      0.57 o 
   4   1   8        6.63        7.14      0.83 o 
   5   1   8       78.82       77.79      2.47 o 
   6   1   8       63.79       67.06      2.95 o 
   7   1   8        2.50        1.42      0.66 o 
  -6   2   8        3.47        5.47      1.12 o 
  -5   2   8        1.67        2.87      0.63 o 
  -4   2   8       54.16       50.12      1.88 o 
  -3   2   8       33.08       30.69      1.43 o 
  -2   2   8       98.52      100.06      2.22 o 
  -1   2   8       30.58       31.82      1.37 o 
   0   2   8      147.99      144.06      2.55 o 
   1   2   8        0.12       -0.24      0.24 o 
   2   2   8       17.34       18.05      0.66 o 
   3   2   8       13.75       16.28      1.67 o 
   4   2   8        1.49        2.14      0.57 o 
   5   2   8        0.67        0.37      0.43 o 
   6   2   8        9.79        8.73      1.27 o 
   7   2   8        2.90        1.12      0.72 o 
   8   2   8        1.09        1.17      0.76 o 
  -6   3   8        1.16        1.78      1.28 o 
  -5   3   8        0.55       -0.09      0.76 o 
  -4   3   8        0.00        0.30      0.38 o 
  -3   3   8       22.58       18.46      1.59 o 
  -2   3   8       14.66       19.18      2.88 o 
  -1   3   8       10.89       11.10      1.48 o 
   0   3   8       69.72       71.21      2.09 o 
   1   3   8       90.29       92.52      2.40 o 
   2   3   8      277.08      262.23      4.15 o 
   3   3   8       18.78       21.50      0.92 o 
   4   3   8       59.72       61.24      1.74 o 
   5   3   8       11.19       11.67      1.07 o 
   6   3   8        1.75        1.83      0.85 o 
   7   3   8       57.48       65.28      3.39 o 
   8   3   8        7.49        9.71      1.63 o 
  -5   4   8        0.22        0.27      0.84 o 
  -4   4   8        2.59        2.54      0.95 o 
  -3   4   8        6.00        4.36      1.25 o 
  -2   4   8       64.31       56.64      2.24 o 
  -1   4   8        4.22        3.61      0.48 o 
   0   4   8       69.88       69.98      3.39 o 
   1   4   8       30.94       31.46      3.30 o 
   2   4   8      217.87      207.09      3.47 o 
   3   4   8       85.24       84.94      1.70 o 
   4   4   8      254.99      267.44      4.51 o 
   5   4   8       31.29       35.97      2.13 o 
   6   4   8       38.45       42.52      1.78 o 
   7   4   8        8.49        5.97      0.89 o 
   8   4   8        0.32       -0.31      0.74 o 
  -5   5   8       10.76       12.41      1.95 o 
  -4   5   8        1.50       -0.25      0.75 o 
  -3   5   8        2.48        0.94      0.72 o 
  -2   5   8        0.32        0.88      0.56 o 
  -1   5   8       27.23       23.48      2.09 o 
   0   5   8        0.39       -0.13      0.63 o 
   1   5   8        1.32        0.83      0.80 o 
   2   5   8        0.05        0.84      0.82 o 
   3   5   8        0.92       -0.19      0.70 o 
   4   5   8        7.20        5.61      0.81 o 
   5   5   8       15.10       18.37      1.58 o 
   6   5   8       15.78       15.91      1.65 o 
   7   5   8       29.81       34.24      2.38 o 
   8   5   8        0.18        0.96      0.90 o 
  -4   6   8        4.55        4.36      1.26 o 
  -3   6   8        2.53        1.04      0.80 o 
  -2   6   8        1.01        0.90      0.53 o 
  -1   6   8       11.16       10.53      1.56 o 
   0   6   8       22.71       22.34      2.01 o 
   1   6   8        0.03       -0.38      0.62 o 
   2   6   8       12.96       17.07      1.93 o 
   3   6   8        5.19        5.96      0.63 o 
   4   6   8        4.12        2.27      0.53 o 
   5   6   8        0.06        0.06      0.40 o 
   6   6   8       10.15        7.95      1.20 o 
   7   6   8        5.51        4.61      1.11 o 
   8   6   8        1.37        1.44      0.89 o 
  -3   7   8        8.97        9.15      1.51 o 
  -2   7   8        0.01        0.84      0.60 o 
  -1   7   8       10.89       11.04      1.47 o 
   1   7   8        7.50        6.03      1.28 o 
   2   7   8       11.42       10.47      1.62 o 
   3   7   8       35.57       37.42      2.81 o 
   4   7   8        0.04       -0.15      0.30 o 
   5   7   8        4.85        4.16      0.65 o 
   6   7   8        0.02        0.00      0.63 o 
   7   7   8        0.42        1.07      0.64 o 
   8   7   8        0.62        0.89      0.75 o 
  -2   8   8        0.64        2.00      0.78 o 
  -1   8   8        1.75        2.54      0.86 o 
   0   8   8        0.30       -0.47      0.47 o 
   1   8   8        0.85        0.51      0.68 o 
   2   8   8        1.34        1.58      0.92 o 
   3   8   8        4.07        3.35      1.14 o 
   4   8   8       11.23        9.30      1.80 o 
   5   8   8        3.46        3.83      0.46 o 
   6   8   8        8.85        5.86      1.69 o 
   7   8   8        2.19        1.46      0.63 o 
   0   9   8        0.21       -0.25      0.53 o 
   1   9   8        0.30        0.36      0.69 o 
   2   9   8        6.35        6.73      1.42 o 
   3   9   8        3.36        5.49      1.45 o 
   4   9   8        1.90        1.92      1.10 o 
   5   9   8        5.79        2.25      1.32 o 
   6   9   8        2.88        0.65      1.20 o 
  -3  -7   9        0.21        0.37      0.95 o 
  -2  -7   9        6.08        8.59      1.79 o 
  -1  -7   9        4.75        4.07      1.27 o 
  -5  -6   9        0.33       -0.16      0.48 o 
  -4  -6   9        7.55        8.83      0.84 o 
  -3  -6   9        9.25        4.05      1.34 o 
  -2  -6   9        1.36        1.08      1.02 o 
  -1  -6   9        8.04        8.17      1.64 o 
   0  -6   9       17.24       27.09      2.57 o 
   1  -6   9        5.84        6.61      1.63 o 
  -6  -5   9       21.20       22.21      2.15 o 
  -5  -5   9        9.00        8.79      1.34 o 
  -4  -5   9        0.51        0.70      0.55 o 
  -3  -5   9        0.04       -0.12      0.37 o 
  -2  -5   9        5.58        5.76      0.73 o 
  -1  -5   9        3.69        4.61      1.34 o 
   0  -5   9        2.26        1.00      0.90 o 
   1  -5   9        4.72        4.61      1.28 o 
   2  -5   9        0.00        0.66      0.84 o 
   3  -5   9       14.19       16.95      2.23 o 
  -6  -4   9        0.49        2.11      0.94 o 
  -5  -4   9       18.40       20.62      2.01 o 
  -4  -4   9        0.02       -0.45      0.45 o 
  -3  -4   9       16.78       15.10      1.98 o 
  -2  -4   9       14.93       14.81      1.06 o 
  -1  -4   9       18.03       20.48      1.61 o 
   0  -4   9        0.60        0.52      0.29 o 
   1  -4   9        9.06       12.07      1.74 o 
   2  -4   9        0.34       -0.23      0.61 o 
   3  -4   9        1.17        2.05      1.04 o 
   4  -4   9        1.33        0.98      0.89 o 
  -7  -3   9        3.35        4.46      1.33 o 
  -6  -3   9        0.02       -0.30      0.71 o 
  -5  -3   9        0.02       -0.44      0.59 o 
  -4  -3   9      140.24      158.62      5.29 o 
  -3  -3   9      180.05      175.86      5.30 o 
  -2  -3   9       94.22       90.45      2.66 o 
  -1  -3   9       78.41       81.71      2.39 o 
   0  -3   9       33.25       30.82      1.36 o 
   1  -3   9        0.68        0.36      0.32 o 
   2  -3   9        5.81        6.99      0.52 o 
   3  -3   9        0.75        1.15      0.84 o 
   4  -3   9        2.52        2.91      1.12 o 
   5  -3   9        9.51       11.04      1.93 o 
  -7  -2   9        0.55       -0.62      0.62 o 
  -6  -2   9        0.26        0.70      0.76 o 
  -5  -2   9        0.97        0.40      0.48 o 
  -4  -2   9        2.57        3.32      0.64 o 
  -3  -2   9        0.01        0.14      0.52 o 
  -2  -2   9        0.08        0.31      0.39 o 
  -1  -2   9       19.64       19.63      1.23 o 
   0  -2   9       47.18       53.20      1.86 o 
   1  -2   9        3.12        3.60      0.61 o 
   2  -2   9       61.91       65.71      3.23 o 
   3  -2   9        2.72        2.54      0.47 o 
   4  -2   9        0.10        0.00      0.28 o 
   5  -2   9        0.04        0.94      0.94 o 
   6  -2   9        9.34        9.91      1.92 o 
  -7  -1   9        0.01        0.68      0.76 o 
  -6  -1   9        5.25        3.58      1.04 o 
  -5  -1   9        0.04        0.80      0.61 o 
  -4  -1   9        0.94        1.12      1.04 o 
  -3  -1   9      185.81      177.24      5.24 o 
  -2  -1   9       66.82       65.44      2.10 o 
  -1  -1   9       16.53       14.94      0.90 o 
   0  -1   9       20.96       23.17      1.33 o 
   1  -1   9       52.68       53.04      1.86 o 
   2  -1   9        0.33        0.66      0.37 o 
   3  -1   9        9.11        7.58      0.79 o 
   4  -1   9        8.97        7.93      0.82 o 
   5  -1   9        2.41        1.19      0.49 o 
   6  -1   9        0.75        0.37      0.37 o 
  -7   0   9        0.15        0.24      0.72 o 
  -6   0   9       38.26       38.18      2.49 o 
  -5   0   9        0.21       -0.37      0.42 o 
  -4   0   9       24.39       25.50      1.96 o 
  -3   0   9        2.46        1.84      0.70 o 
  -2   0   9       21.95       22.48      1.25 o 
  -1   0   9       13.83       13.25      1.01 o 
   0   0   9        1.14        1.10      0.48 o 
   1   0   9        0.66        0.21      0.34 o 
   2   0   9       28.76       22.96      1.28 o 
   3   0   9       60.99       52.87      1.90 o 
   4   0   9       41.91       37.36      5.55 o 
   5   0   9       26.43       26.04      1.41 o 
   6   0   9        7.33        7.13      0.88 o 
   7   0   9        0.25        0.27      1.28 o 
  -6   1   9        0.14        0.14      0.57 o 
  -5   1   9        3.46        2.45      0.74 o 
  -4   1   9       27.68       25.48      1.80 o 
  -3   1   9       20.84       20.42      1.73 o 
  -2   1   9        1.40        1.62      0.53 o 
  -1   1   9      587.51      581.56      8.72 o 
   0   1   9       91.85       86.89      2.30 o 
   1   1   9        5.76        5.64      0.72 o 
   2   1   9        3.21        2.45      0.46 o 
   3   1   9        2.85        1.30      0.70 o 
   4   1   9       15.15       15.20      1.47 o 
   5   1   9       46.74       47.85      2.45 o 
   6   1   9        0.08        0.23      0.49 o 
   7   1   9        0.53       -0.13      0.53 o 
  -6   2   9        5.16        5.10      0.77 o 
  -5   2   9        0.11       -0.08      0.42 o 
  -4   2   9        0.01        1.30      0.83 o 
  -3   2   9       61.62       60.86      3.74 o 
  -2   2   9        0.10       -0.14      0.46 o 
  -1   2   9        6.58        8.56      1.14 o 
   0   2   9       28.67       25.95      2.05 o 
   1   2   9        0.15       -0.24      0.30 o 
   2   2   9       11.99       11.17      0.66 o 
   3   2   9        0.41        0.03      0.41 o 
   4   2   9        0.00       -0.25      0.35 o 
   5   2   9        1.50        1.84      0.74 o 
   6   2   9       17.33       19.33      1.81 o 
   7   2   9        2.44        1.91      0.78 o 
  -5   3   9        0.80        1.56      1.06 o 
  -4   3   9        3.84        3.20      0.55 o 
  -3   3   9        0.02       -0.21      0.37 o 
  -2   3   9       43.59       42.98      1.42 o 
  -1   3   9        5.63        7.24      1.46 o 
   0   3   9      340.58      343.35      6.06 o 
   1   3   9       40.90       41.07      1.64 o 
   2   3   9       16.39       13.09      0.88 o 
   3   3   9        3.25        2.91      0.55 o 
   4   3   9        0.07       -0.30      0.46 o 
   5   3   9        1.89        1.29      0.53 o 
   6   3   9        0.09        0.09      0.56 o 
   7   3   9       21.87       19.98      1.98 o 
   8   3   9        6.10        5.01      1.26 o 
  -5   4   9        0.81        2.02      1.06 o 
  -4   4   9        5.17        4.05      1.30 o 
  -3   4   9        1.93        2.19      1.10 o 
  -2   4   9       18.67       12.47      1.29 o 
  -1   4   9       20.47       19.51      0.97 o 
   0   4   9        7.87        8.55      0.76 o 
   1   4   9        9.13        7.54      1.50 o 
   2   4   9       39.89       42.33      1.65 o 
   3   4   9      117.12      116.50      3.04 o 
   4   4   9       41.21       46.53      2.37 o 
   5   4   9       58.18       60.11      2.90 o 
   6   4   9        4.80        4.76      0.84 o 
   7   4   9        7.08        4.09      1.21 o 
   8   4   9        4.00        5.35      1.40 o 
  -4   5   9        1.16        3.09      1.08 o 
  -3   5   9        0.10       -0.54      0.58 o 
  -2   5   9        0.72        0.65      0.50 o 
  -1   5   9        1.77        1.94      1.06 o 
   0   5   9        1.66        1.35      0.43 o 
   1   5   9        1.73        1.71      0.40 o 
   2   5   9       26.69       26.32      1.25 o 
   3   5   9       14.65       15.22      1.83 o 
   4   5   9        2.60        2.05      0.46 o 
   5   5   9       26.48       25.61      1.90 o 
   6   5   9        3.30        4.92      1.08 o 
   7   5   9       11.30       12.31      1.69 o 
   8   5   9        4.03        3.61      1.21 o 
  -3   6   9       16.73       18.13      2.00 o 
  -2   6   9        0.01       -0.14      0.51 o 
  -1   6   9        0.10       -0.62      0.62 o 
   0   6   9       32.28       35.24      2.64 o 
   1   6   9        0.22        0.25      0.84 o 
   2   6   9        0.04        0.36      0.28 o 
   3   6   9       47.79       49.43      1.72 o 
   4   6   9        2.07        1.83      0.68 o 
   5   6   9        9.74        9.01      1.02 o 
   6   6   9        0.86        0.17      0.57 o 
   7   6   9        0.61        1.57      0.74 o 
   8   6   9        0.06        0.61      0.75 o 
  -2   7   9        0.86        0.87      0.73 o 
  -1   7   9       26.26       23.27      2.22 o 
   0   7   9       31.92       30.27      2.53 o 
   1   7   9       24.71       25.81      2.39 o 
   2   7   9       14.59       13.07      1.89 o 
   3   7   9        1.15        1.72      1.18 o 
   4   7   9        1.05        1.45      0.45 o 
   5   7   9        2.80        4.50      0.71 o 
   6   7   9        0.16       -0.19      0.45 o 
   7   7   9        1.35        1.95      0.79 o 
  -1   8   9        2.73        1.83      0.85 o 
   0   8   9        0.14       -0.45      0.63 o 
   1   8   9        0.47        0.75      0.86 o 
   2   8   9       33.75       30.20      2.63 o 
   3   8   9        0.32        0.52      0.92 o 
   4   8   9        4.44        4.22      1.44 o 
   5   8   9        9.55        9.17      1.66 o 
   6   8   9        0.73        0.41      1.25 o 
   7   8   9        1.96        0.80      0.46 o 
   1   9   9        1.03        1.02      0.78 o 
   2   9   9        0.27       -0.52      0.70 o 
   3   9   9        0.07       -0.19      0.82 o 
   4   9   9        0.94        1.01      1.14 o 
   5   9   9        1.11        0.58      1.03 o 
   6   9   9        0.05       -0.64      1.27 o 
  -4  -6  10        3.57        2.87      0.61 o 
  -3  -6  10       21.15       19.70      2.47 o 
  -2  -6  10       10.55       11.95      2.00 o 
  -1  -6  10        2.34        3.53      1.40 o 
   0  -6  10        0.04        1.06      1.00 o 
  -5  -5  10        0.19        0.59      0.61 o 
  -4  -5  10        0.37       -0.25      0.51 o 
  -3  -5  10        4.47        4.02      0.72 o 
  -2  -5  10        5.47        4.75      0.87 o 
  -1  -5  10        0.05       -0.58      0.78 o 
   0  -5  10        4.22        3.27      1.22 o 
   1  -5  10       30.58       41.64      3.08 o 
   2  -5  10        6.60        6.73      1.64 o 
  -6  -4  10        5.60        4.39      1.29 o 
  -5  -4  10       29.73       34.73      2.61 o 
  -4  -4  10        8.35        8.47      1.36 o 
  -3  -4  10        0.43        0.22      0.51 o 
  -2  -4  10       20.13       16.39      2.76 o 
  -1  -4  10        4.32        2.31      0.77 o 
   0  -4  10        1.10        2.02      0.57 o 
   1  -4  10       13.05       14.18      1.99 o 
   2  -4  10        5.40        3.86      1.28 o 
   3  -4  10        0.60       -0.17      0.82 o 
  -6  -3  10        3.55        1.81      1.02 o 
  -5  -3  10      106.88      121.34      4.90 o 
  -4  -3  10        5.00        4.35      1.08 o 
  -3  -3  10       33.44       35.97      2.22 o 
  -2  -3  10       35.24       30.94      1.59 o 
  -1  -3  10        7.99        8.12      0.91 o 
   0  -3  10        0.01        0.17      0.38 o 
   1  -3  10        0.21        0.59      0.39 o 
   2  -3  10        0.16       -0.08      0.44 o 
   3  -3  10        9.23       10.06      1.68 o 
   4  -3  10        1.49        1.24      1.04 o 
  -6  -2  10        0.16        0.27      0.74 o 
  -5  -2  10        3.02        3.29      0.78 o 
  -4  -2  10        7.25        5.35      1.22 o 
  -3  -2  10       18.52       16.13      1.72 o 
  -2  -2  10      113.12      113.57      4.10 o 
  -1  -2  10        2.87        2.13      0.62 o 
   0  -2  10      251.71      236.59      4.85 o 
   1  -2  10       22.51       19.58      1.73 o 
   2  -2  10        1.72        0.85      0.42 o 
   3  -2  10        0.71        0.25      0.34 o 
   4  -2  10        2.09        1.47      0.40 o 
   5  -2  10        0.02       -0.14      0.76 o 
  -6  -1  10        1.66        3.90      1.08 o 
  -5  -1  10        0.03        0.82      0.64 o 
  -4  -1  10        0.29        0.49      0.66 o 
  -3  -1  10       73.60       74.04      2.37 o 
  -2  -1  10      116.16      123.06      3.11 o 
  -1  -1  10        6.06        5.61      1.00 o 
   0  -1  10        0.33        0.75      0.46 o 
   1  -1  10        0.02        0.38      0.42 o 
   2  -1  10       11.24       11.24      1.02 o 
   3  -1  10        0.29        0.48      0.37 o 
   4  -1  10        9.61       10.80      0.96 o 
   5  -1  10        0.67        1.13      0.47 o 
   6  -1  10        2.13        2.21      0.53 o 
  -6   0  10        0.42       -0.59      0.61 o 
  -5   0  10        7.61        6.82      1.28 o 
  -4   0  10        0.32        0.39      0.55 o 
  -3   0  10        5.43        6.99      1.12 o 
  -2   0  10        5.37        5.03      2.30 o 
  -1   0  10        0.69        1.77      1.23 o 
   0   0  10        4.03        4.77      0.74 o 
   1   0  10       44.72       39.01      2.14 o 
   2   0  10        1.38        0.44      0.41 o 
   3   0  10        2.19        2.00      0.64 o 
   4   0  10        1.55        1.47      0.56 o 
   5   0  10        1.03        1.09      0.56 o 
   6   0  10        0.00        0.07      0.46 o 
  -6   1  10        0.04        0.09      0.64 o 
  -5   1  10        3.29        5.82      1.18 o 
  -4   1  10        5.45        4.95      1.02 o 
  -3   1  10        1.06        1.48      0.65 o 
  -2   1  10        6.26        5.60      1.00 o 
  -1   1  10      304.10      299.62      5.42 o 
   0   1  10       36.16       36.13      1.54 o 
   1   1  10       23.96       25.49      3.50 o 
   2   1  10        0.53        0.81      0.41 o 
   3   1  10        0.21        0.31      0.53 o 
   4   1  10        8.56        9.58      1.30 o 
   5   1  10        4.40        5.26      1.06 o 
   6   1  10        7.89        9.81      1.37 o 
   7   1  10        0.13        0.16      0.65 o 
  -6   2  10       20.13       21.55      2.96 o 
  -5   2  10        2.59        1.94      0.63 o 
  -4   2  10       54.53       54.59      2.57 o 
  -3   2  10        6.92        8.41      0.97 o 
  -2   2  10       14.18       14.02      0.99 o 
  -1   2  10       17.69       20.51      1.29 o 
   0   2  10        0.96        0.23      0.44 o 
   1   2  10        0.11        0.39      0.51 o 
   2   2  10       33.15       30.72      1.43 o 
   3   2  10        0.54        0.58      0.51 o 
   4   2  10       12.17       11.66      1.40 o 
   5   2  10        1.60        1.02      0.68 o 
   6   2  10        0.29        0.57      0.56 o 
   7   2  10        0.70        1.83      0.81 o 
  -5   3  10        1.60        0.79      1.13 o 
  -4   3  10       63.79       72.93      2.57 o 
  -3   3  10        5.29        5.13      0.70 o 
  -2   3  10      186.42      188.44      3.54 o 
  -1   3  10      135.73      131.28      3.23 o 
   0   3  10        0.30        0.13      0.41 o 
   1   3  10      526.80      542.64      8.97 o 
   2   3  10        2.54        4.40      0.88 o 
   3   3  10        2.25        1.77      0.42 o 
   4   3  10       25.70       29.35      1.76 o 
   5   3  10        0.11       -0.34      0.37 o 
   6   3  10        2.64        0.61      0.72 o 
   7   3  10        1.32       -0.21      0.66 o 
  -4   4  10        1.93        3.94      1.41 o 
  -3   4  10        1.18        0.96      0.84 o 
  -2   4  10      110.42      103.28      2.23 o 
  -1   4  10       15.83       17.83      2.53 o 
   0   4  10      146.85      140.09      3.28 o 
   1   4  10      266.56      264.82      5.16 o 
   2   4  10       85.77       92.16      4.41 o 
   3   4  10       95.02      107.27      3.01 o 
   4   4  10        0.86        1.68      0.68 o 
   5   4  10        2.12        3.32      0.90 o 
   6   4  10        1.32        1.13      0.76 o 
   7   4  10        1.09        1.32      0.82 o 
  -4   5  10        0.00        2.01      1.02 o 
  -3   5  10        2.85        1.17      0.94 o 
  -2   5  10        7.66        7.72      1.11 o 
  -1   5  10        0.07        0.95      1.02 o 
   0   5  10        6.83        6.94      1.40 o 
   1   5  10        7.62        6.38      0.71 o 
   2   5  10       54.31       61.06      2.04 o 
   3   5  10      220.39      230.88      4.81 o 
   4   5  10        0.00        0.91      0.47 o 
   5   5  10       27.70       27.61      2.05 o 
   6   5  10        2.14        2.92      0.93 o 
   7   5  10        3.48        3.91      1.18 o 
  -3   6  10        0.01        0.02      0.76 o 
  -2   6  10        0.81        0.15      0.92 o 
  -1   6  10        0.05       -0.54      0.70 o 
   0   6  10       52.72       47.47      3.18 o 
   1   6  10        0.64        2.53      1.16 o 
   2   6  10        5.83        4.17      0.54 o 
   3   6  10        5.14        5.67      0.75 o 
   4   6  10        2.40        1.79      0.61 o 
   5   6  10        0.94        0.07      0.37 o 
   6   6  10        0.00        0.72      0.64 o 
   7   6  10        0.52        1.70      0.85 o 
  -2   7  10        4.37        3.19      0.82 o 
  -1   7  10        1.25        1.73      1.01 o 
   0   7  10        1.26        0.61      0.85 o 
   1   7  10        0.22       -0.05      0.82 o 
   2   7  10        0.03        1.57      0.88 o 
   3   7  10        0.00        0.21      0.87 o 
   4   7  10       30.37       33.78      1.49 o 
   5   7  10        5.22        5.35      0.78 o 
   6   7  10        1.68        2.15      1.03 o 
   7   7  10        2.58        3.37      1.03 o 
   0   8  10        1.30        0.75      0.86 o 
   1   8  10        3.85        1.34      0.97 o 
   2   8  10        3.79        4.88      1.42 o 
   3   8  10        0.31       -0.11      0.90 o 
   4   8  10        1.43        0.35      0.96 o 
   5   8  10        8.31        8.92      1.76 o 
   6   8  10        0.05       -0.05      1.02 o 
   2   9  10       13.10       15.71      2.23 o 
   3   9  10        0.29       -0.50      1.00 o 
   4   9  10        1.52        5.86      1.75 o 
   5   9  10        0.00        0.25      1.18 o 
  -4  -5  11        0.85        0.32      0.63 o 
  -3  -5  11        2.60        1.94      0.81 o 
  -2  -5  11        0.05        0.18      0.37 o 
  -1  -5  11        8.40        9.23      1.91 o 
   0  -5  11        0.29        0.17      0.94 o 
   1  -5  11        0.75        0.27      0.97 o 
  -5  -4  11        0.83        2.67      1.08 o 
  -4  -4  11        0.25        1.18      0.77 o 
  -3  -4  11        0.16        0.25      0.57 o 
  -2  -4  11       21.65       22.10      3.60 o 
  -1  -4  11       13.02       11.58      0.98 o 
   0  -4  11        2.03        1.53      0.52 o 
   1  -4  11        5.88        4.08      1.32 o 
   2  -4  11        1.66        1.79      1.11 o 
  -5  -3  11        1.34        0.41      0.86 o 
  -4  -3  11       18.02       18.19      1.99 o 
  -3  -3  11        1.20        1.57      0.75 o 
  -2  -3  11        0.15        0.15      0.52 o 
  -1  -3  11       11.65        9.57      1.80 o 
   0  -3  11       11.51       11.47      1.04 o 
   1  -3  11        6.22        4.87      1.55 o 
   2  -3  11        4.50        5.55      0.61 o 
   3  -3  11        2.12        2.17      1.12 o 
  -6  -2  11        0.07       -0.80      0.80 o 
  -5  -2  11        3.75        6.21      1.37 o 
  -4  -2  11        4.78        6.14      1.36 o 
  -3  -2  11        5.78        7.59      1.36 o 
  -2  -2  11        8.48        8.64      1.33 o 
  -1  -2  11        4.87        4.21      0.98 o 
   0  -2  11       24.05       20.22      2.20 o 
   1  -2  11        1.62        0.91      0.49 o 
   2  -2  11        1.56        1.54      0.55 o 
   3  -2  11       17.80       20.88      2.24 o 
   4  -2  11        1.84        2.20      0.49 o 
  -6  -1  11        0.07       -0.66      0.66 o 
  -5  -1  11        8.51        8.97      1.50 o 
  -4  -1  11        8.77        6.11      1.28 o 
  -3  -1  11       60.50       62.53      4.98 o 
  -2  -1  11        3.73        4.39      1.12 o 
  -1  -1  11        5.75        8.36      1.31 o 
   0  -1  11        0.38        0.63      0.53 o 
   1  -1  11        4.99        3.24      0.68 o 
   2  -1  11        0.31        0.18      0.43 o 
   3  -1  11        6.89        6.54      0.88 o 
   4  -1  11       10.91       12.14      1.07 o 
   5  -1  11        1.80        1.76      0.54 o 
  -6   0  11        1.71       -0.25      0.78 o 
  -5   0  11        0.03        0.41      0.72 o 
  -4   0  11        0.04        1.38      0.68 o 
  -3   0  11       17.66       15.51      1.65 o 
  -2   0  11       29.21       28.27      1.53 o 
  -1   0  11       29.73       30.09      1.53 o 
   0   0  11      123.42      122.40      4.41 o 
   1   0  11        0.98        1.16      0.62 o 
   2   0  11      119.94      117.57      4.15 o 
   3   0  11        0.34       -0.13      0.47 o 
   4   0  11        0.59        0.15      0.43 o 
   5   0  11        4.14        6.40      1.08 o 
   6   0  11        0.33        0.96      0.61 o 
  -5   1  11        0.34       -0.49      0.49 o 
  -4   1  11        0.41        0.23      0.53 o 
  -3   1  11        5.61        6.49      1.15 o 
  -2   1  11       10.80        7.99      1.22 o 
  -1   1  11       84.32       85.68      3.49 o 
   0   1  11        0.02        0.35      0.44 o 
   1   1  11        1.90        1.52      0.53 o 
   2   1  11       54.10       48.35      2.58 o 
   3   1  11        2.61        2.23      0.80 o 
   4   1  11       25.18       19.38      1.79 o 
   5   1  11        1.15        0.01      0.53 o 
   6   1  11        9.37       11.06      1.46 o 
  -5   2  11       13.70       17.05      1.58 o 
  -4   2  11        4.24        5.04      0.87 o 
  -3   2  11        2.40        1.42      0.63 o 
  -2   2  11        1.20        1.15      0.49 o 
  -1   2  11        9.43       11.20      1.35 o 
   0   2  11        4.49        0.90      0.63 o 
   1   2  11        5.48        3.99      0.96 o 
   2   2  11       11.38       13.60      1.58 o 
   3   2  11       49.25       55.70      1.65 o 
   4   2  11       33.76       34.98      2.29 o 
   5   2  11        0.06       -0.33      0.48 o 
   6   2  11        4.02        3.22      0.97 o 
  -5   3  11        2.23        1.71      1.25 o 
  -4   3  11       17.03       14.57      1.10 o 
  -3   3  11       47.40       48.46      3.60 o 
  -2   3  11        1.82        2.59      1.11 o 
  -1   3  11       14.46       17.51      1.26 o 
   0   3  11       36.68       36.59      1.72 o 
   1   3  11      158.48      169.78      5.16 o 
   2   3  11        5.22        3.44      0.88 o 
   3   3  11        6.74        7.65      1.23 o 
   4   3  11        2.64        2.60      0.66 o 
   5   3  11        0.04       -0.47      0.47 o 
   6   3  11        0.48       -0.15      0.60 o 
   7   3  11        0.35        0.63      0.73 o 
  -4   4  11        0.25        0.19      0.97 o 
  -3   4  11        4.98        5.34      1.14 o 
  -2   4  11        1.51        1.74      0.49 o 
  -1   4  11       56.70       54.05      2.76 o 
   0   4  11       13.69       14.28      1.12 o 
   1   4  11       55.64       59.93      2.17 o 
   2   4  11        6.50        7.72      0.99 o 
   3   4  11       25.60       23.29      1.80 o 
   4   4  11        3.29        4.31      0.72 o 
   5   4  11        4.49        3.68      1.02 o 
   6   4  11        7.57        7.20      1.46 o 
   7   4  11        0.02        0.13      0.68 o 
  -3   5  11        0.04        0.13      0.86 o 
  -2   5  11        6.82        6.09      1.41 o 
  -1   5  11        0.53        0.32      0.39 o 
   0   5  11        5.72        7.65      2.41 o 
   1   5  11        0.73       -0.08      0.35 o 
   2   5  11       58.90       59.24      2.16 o 
   3   5  11       20.79       25.51      1.47 o 
   4   5  11        0.01       -0.05      0.46 o 
   5   5  11        3.99        3.24      0.72 o 
   6   5  11        2.47        2.76      0.97 o 
   7   5  11        0.01        1.42      0.97 o 
  -2   6  11        0.03       -0.76      0.86 o 
  -1   6  11        3.64        1.54      1.04 o 
   0   6  11       11.74        9.77      1.92 o 
   1   6  11        8.02        9.27      0.61 o 
   2   6  11        1.57        2.54      0.91 o 
   3   6  11       26.54       28.98      1.54 o 
   4   6  11        1.12        0.96      0.55 o 
   5   6  11        0.06        0.66      0.57 o 
   6   6  11        0.19       -0.07      0.57 o 
   7   6  11        0.83        1.04      0.81 o 
  -1   7  11        0.01        1.23      1.08 o 
   0   7  11        8.39        8.75      1.77 o 
   1   7  11        1.29        1.10      1.10 o 
   2   7  11        1.06        0.44      1.07 o 
   3   7  11        0.40        0.78      0.37 o 
   4   7  11       29.63       30.03      1.50 o 
   5   7  11       39.01       43.60      2.74 o 
   6   7  11        0.25        0.51      0.61 o 
   0   8  11        0.50       -0.15      0.88 o 
   1   8  11        3.65        2.75      1.26 o 
   2   8  11       12.40       12.89      2.22 o 
   3   8  11        1.40        0.77      1.16 o 
   4   8  11        0.00       -0.73      0.92 o 
   5   8  11        8.90       11.92      2.53 o 
  -4  -4  12        1.07        1.58      0.90 o 
  -3  -4  12        2.74        1.47      0.76 o 
  -2  -4  12        0.58       -0.13      0.57 o 
  -1  -4  12        0.03        0.29      0.45 o 
   0  -4  12        0.23        0.65      0.41 o 
   1  -4  12        0.68       -0.36      0.84 o 
  -4  -3  12       13.26       16.89      1.97 o 
  -3  -3  12        6.28        7.02      1.29 o 
  -2  -3  12        6.20        7.49      1.26 o 
  -1  -3  12        0.42        0.49      0.57 o 
   0  -3  12        2.54        4.19      1.49 o 
   1  -3  12        0.46        0.35      0.50 o 
   2  -3  12        0.16        0.43      0.56 o 
   3  -3  12       11.55       16.32      2.41 o 
  -5  -2  12        2.45        3.07      1.14 o 
  -4  -2  12        5.31        4.79      1.29 o 
  -3  -2  12        0.10        0.33      0.71 o 
  -2  -2  12        3.42        4.24      1.06 o 
  -1  -2  12        2.61        1.50      0.72 o 
   0  -2  12        0.27        0.11      0.51 o 
   1  -2  12        8.40        7.46      1.57 o 
   2  -2  12        9.71        9.28      1.00 o 
   3  -2  12        0.32       -0.31      0.42 o 
   4  -2  12        1.37        1.69      0.48 o 
  -5  -1  12        0.01        0.91      0.95 o 
  -4  -1  12        4.83        4.22      1.16 o 
  -3  -1  12        0.36        1.41      0.64 o 
  -2  -1  12        1.66       -0.08      0.61 o 
  -1  -1  12        0.01        0.01      0.60 o 
   0  -1  12        0.39        0.72      0.64 o 
   1  -1  12        3.55        2.97      0.80 o 
   2  -1  12        6.02        6.26      1.08 o 
   3  -1  12        0.06        0.38      0.55 o 
   4  -1  12        0.82        0.87      0.52 o 
  -5   0  12        2.59        1.46      0.94 o 
  -4   0  12        0.12       -0.43      0.64 o 
  -3   0  12        0.62        3.66      1.04 o 
  -2   0  12        7.97        6.01      0.91 o 
  -1   0  12        0.80        0.97      0.49 o 
   0   0  12        9.10        6.14      1.17 o 
   1   0  12       18.59       17.14      1.77 o 
   2   0  12       10.43        9.65      1.37 o 
   3   0  12        3.90        6.67      1.18 o 
   4   0  12        1.96        1.07      0.66 o 
   5   0  12        1.52        2.57      0.84 o 
  -5   1  12        0.04       -0.11      0.64 o 
  -4   1  12        0.05        0.67      0.66 o 
  -3   1  12        6.10        9.41      1.42 o 
  -2   1  12        2.24        3.30      0.98 o 
  -1   1  12        6.27        6.16      1.18 o 
   0   1  12        8.35        5.43      1.42 o 
   1   1  12        4.43        3.30      0.64 o 
   2   1  12       47.41       40.81      2.47 o 
   3   1  12        5.14        6.54      1.24 o 
   4   1  12       13.19       13.67      1.65 o 
   5   1  12        0.24        0.44      0.64 o 
  -4   2  12        0.44        1.32      0.70 o 
  -3   2  12        0.09       -0.55      0.55 o 
  -2   2  12        5.25        6.14      1.11 o 
  -1   2  12        8.98       10.42      1.39 o 
   0   2  12       26.12       27.32      2.09 o 
   1   2  12        1.91        1.25      0.74 o 
   2   2  12        1.32        1.17      0.48 o 
   3   2  12       17.38       17.84      1.86 o 
   4   2  12        0.61        1.48      0.76 o 
   5   2  12        0.79        2.11      0.84 o 
   6   2  12        6.24        5.03      1.24 o 
  -4   3  12        5.00        5.51      0.84 o 
  -3   3  12       24.88       23.38      2.79 o 
  -2   3  12        2.31        3.35      0.67 o 
  -1   3  12        4.18        3.70      1.44 o 
   0   3  12       29.79       23.80      1.86 o 
   1   3  12        4.76        2.51      0.86 o 
   2   3  12        0.06       -0.03      0.53 o 
   3   3  12        1.55        1.97      0.74 o 
   4   3  12        0.65        1.33      0.44 o 
   5   3  12        0.00       -0.54      0.54 o 
   6   3  12        1.84        1.05      0.80 o 
  -3   4  12       22.03       19.72      1.13 o 
  -2   4  12       11.28        9.70      0.87 o 
  -1   4  12       62.32       57.80      2.12 o 
   0   4  12        3.82        3.11      0.71 o 
   1   4  12       16.06       16.51      1.29 o 
   2   4  12        7.90        9.42      1.34 o 
   3   4  12       11.70       12.34      1.46 o 
   4   4  12        1.77        1.19      0.71 o 
   5   4  12       22.78       24.75      2.20 o 
   6   4  12        0.06        0.37      0.81 o 
  -3   5  12        0.62        0.97      1.07 o 
  -2   5  12        0.00       -0.32      0.64 o 
  -1   5  12        0.13        0.04      0.62 o 
   0   5  12        0.56        0.51      0.51 o 
   1   5  12        7.43        5.34      0.80 o 
   2   5  12       41.45       43.43      3.17 o 
   3   5  12       44.42       54.39      2.71 o 
   4   5  12        0.01        0.89      0.62 o 
   5   5  12        0.33        0.57      0.50 o 
   6   5  12        0.33        0.49      0.80 o 
  -2   6  12        0.59        0.11      0.76 o 
  -1   6  12        0.08       -0.49      0.93 o 
   0   6  12        0.11        0.62      0.85 o 
   1   6  12        7.60        7.11      0.67 o 
   2   6  12        1.56        1.19      0.48 o 
   3   6  12        5.54        5.97      2.05 o 
   4   6  12        0.08        1.67      0.68 o 
   5   6  12        5.73        5.44      1.13 o 
   6   6  12        2.04        2.77      0.73 o 
   0   7  12        0.25        1.05      1.08 o 
   1   7  12        0.10        1.34      1.15 o 
   2   7  12        0.49        1.15      1.16 o 
   3   7  12        9.69        9.66      0.83 o 
   4   7  12       28.73       32.11      1.64 o 
   5   7  12        0.89        0.53      0.64 o 
   2   8  12        0.84       -0.46      1.03 o 
   3   8  12        0.16        0.33      1.08 o 
   4   8  12        0.28        0.72      1.32 o 
  -3  -3  13        0.31        0.32      0.80 o 
  -2  -3  13        2.85        3.32      1.01 o 
  -1  -3  13        6.25        6.10      1.14 o 
   0  -3  13        0.31        0.19      0.58 o 
   1  -3  13        2.11        3.01      0.68 o 
  -4  -2  13        1.02        0.90      0.96 o 
  -3  -2  13        0.92        1.83      1.00 o 
  -2  -2  13        1.11        1.48      0.83 o 
  -1  -2  13       15.83       16.27      1.78 o 
   0  -2  13        1.60        1.12      0.72 o 
   1  -2  13        9.59       13.19      1.46 o 
   2  -2  13        0.20        0.52      0.62 o 
  -4  -1  13        3.00        3.29      1.20 o 
  -3  -1  13        0.98        1.43      0.90 o 
  -2  -1  13       23.44       23.45      2.24 o 
  -1  -1  13        0.06        0.54      0.69 o 
   0  -1  13        0.04        0.16      0.63 o 
   1  -1  13       10.75        8.37      1.31 o 
   2  -1  13        1.01        2.40      0.84 o 
   3  -1  13        0.79        0.81      0.64 o 
  -4   0  13       21.98       21.47      2.23 o 
  -3   0  13        5.57        5.86      1.24 o 
  -2   0  13       19.22       19.23      2.03 o 
  -1   0  13        0.21        1.26      0.79 o 
   0   0  13        0.51       -0.32      0.59 o 
   1   0  13       10.90        9.86      1.50 o 
   2   0  13        0.06       -0.23      0.59 o 
   3   0  13        0.22       -0.19      0.57 o 
   4   0  13        0.17        0.20      0.60 o 
  -4   1  13        2.18        2.30      1.04 o 
  -3   1  13        2.38        2.90      1.02 o 
  -2   1  13       10.05        7.67      1.40 o 
  -1   1  13        2.30        0.60      0.71 o 
   0   1  13       69.03       77.77      3.77 o 
   1   1  13        0.36        0.43      0.70 o 
   2   1  13        1.05        0.19      0.61 o 
   3   1  13        3.95        1.02      0.68 o 
   4   1  13        1.36        1.92      0.89 o 
   5   1  13        0.53        1.22      0.75 o 
  -4   2  13        0.79        1.21      0.84 o 
  -3   2  13        1.84        3.95      1.10 o 
  -2   2  13        2.73        3.86      0.96 o 
  -1   2  13        0.19        0.15      0.59 o 
   0   2  13        3.41        2.21      0.92 o 
   1   2  13        1.82        1.88      0.82 o 
   2   2  13        2.86        1.71      0.61 o 
   3   2  13       14.54       16.44      1.91 o 
   4   2  13       10.17        9.18      1.56 o 
   5   2  13        0.14       -0.40      0.66 o 
  -3   3  13        0.82        0.50      0.58 o 
  -2   3  13        1.62        3.14      0.92 o 
  -1   3  13        9.77       10.37      1.36 o 
   0   3  13        7.79       10.61      1.42 o 
   1   3  13        0.18        0.77      0.72 o 
   2   3  13        4.63        7.51      1.38 o 
   3   3  13        1.17        1.06      0.78 o 
   4   3  13        0.67        0.04      0.45 o 
   5   3  13        0.89        0.27      0.80 o 
  -3   4  13       18.18       18.75      2.74 o 
  -2   4  13        2.28        2.76      0.74 o 
  -1   4  13        8.68        8.38      1.08 o 
   0   4  13        3.66        4.00      0.96 o 
   1   4  13        3.24        5.13      1.11 o 
   2   4  13       24.77       25.92      2.08 o 
   3   4  13        0.19        0.29      0.60 o 
   4   4  13        6.06        6.32      1.28 o 
   5   4  13       14.37       16.03      1.56 o 
  -2   5  13        0.00        0.77      0.82 o 
  -1   5  13        0.84        0.77      0.42 o 
   0   5  13        1.60        1.64      0.59 o 
   1   5  13        0.65       -0.26      0.38 o 
   2   5  13        8.39        5.80      1.10 o 
   3   5  13        2.88        1.92      0.81 o 
   4   5  13        3.07        4.24      1.02 o 
   5   5  13        0.17        0.61      0.78 o 
  -1   6  13        8.45       10.98      2.21 o 
   0   6  13        0.28        1.10      1.14 o 
   1   6  13        8.13        7.72      0.77 o 
   2   6  13        7.25        7.26      0.88 o 
   3   6  13        0.65        0.15      0.57 o 
   4   6  13        8.31        8.18      1.32 o 
   5   6  13        0.24       -0.57      0.57 o 
   1   7  13        1.66       -0.50      0.94 o 
   2   7  13        0.35        0.47      1.21 o 
   3   7  13        3.57        3.60      1.16 o 
   4   7  13       15.50       12.48      1.34 o 
  -2  -2  14        0.95        1.77      0.90 o 
  -1  -2  14        0.83        2.15      0.85 o 
   0  -2  14        2.18        3.22      0.98 o 
   1  -2  14        3.63        2.56      0.88 o 
  -3  -1  14        0.50       -0.71      0.78 o 
  -2  -1  14       10.11       13.25      1.90 o 
  -1  -1  14        7.57        8.90      1.63 o 
   0  -1  14        0.25        0.89      0.76 o 
   1  -1  14        0.90        0.53      0.70 o 
   2  -1  14        0.08        0.64      0.67 o 
  -3   0  14        2.36        2.11      1.00 o 
  -2   0  14        4.23        2.48      1.08 o 
  -1   0  14        0.02        0.63      0.77 o 
   0   0  14        0.02        0.22      0.74 o 
   1   0  14        1.62        2.07      0.96 o 
   2   0  14        1.84        3.01      1.10 o 
   3   0  14        5.66       10.08      1.53 o 
  -3   1  14        1.93        1.70      0.98 o 
  -2   1  14       12.74       10.55      1.62 o 
  -1   1  14        1.77        1.30      0.86 o 
   0   1  14        1.82        3.52      1.10 o 
   1   1  14        1.47       -0.64      0.64 o 
   2   1  14        0.00       -0.45      0.57 o 
   3   1  14        3.73        3.92      1.08 o 
   4   1  14        0.18        0.19      0.72 o 
  -2   2  14        1.57        0.72      0.72 o 
  -1   2  14        3.53        2.78      0.93 o 
   0   2  14        2.26        1.26      0.87 o 
   1   2  14        1.72        2.98      1.02 o 
   2   2  14        6.54        5.35      1.18 o 
   3   2  14        0.16       -0.31      0.68 o 
   4   2  14        0.03        0.69      0.90 o 
  -2   3  14        0.28        1.01      0.66 o 
  -1   3  14        0.01        1.21      0.68 o 
   0   3  14        4.26        3.48      1.03 o 
   1   3  14        2.49        1.50      0.86 o 
   2   3  14        2.54        1.37      0.86 o 
   3   3  14        0.92       -0.55      0.55 o 
  -1   4  14        9.51       11.12      1.35 o 
   0   4  14        2.31        3.09      0.92 o 
   1   4  14        0.06       -0.23      0.57 o 
   2   4  14        7.90        9.48      1.49 o 
   3   4  14        3.50        7.12      1.35 o 
   4   4  14        5.66        3.64      1.16 o 
  -1   5  14        0.64        1.03      1.29 o 
   0   5  14        0.69        0.31      0.49 o 
   1   5  14        0.00       -0.25      0.51 o 
   2   5  14        2.70        4.28      1.10 o 
   3   5  14        2.13        1.01      0.82 o 
   4   5  14        1.63        0.76      0.80 o 
   1   6  14        6.03        5.55      0.76 o 
   2   6  14        1.00        0.86      0.63 o 
   3   6  14        0.02       -0.51      0.53 o 
  -1   0  15        0.33        1.02      0.95 o 
   0   0  15        0.34        2.25      1.02 o 
   1   0  15        3.10        2.22      1.02 o 
  -1   1  15        1.92        0.96      0.94 o 
   1   1  15        8.90       13.84      1.97 o 
   2   1  15        0.64        0.45      0.84 o 
  -1   2  15        0.03       -0.29      0.65 o 
   0   2  15        0.00       -0.64      0.64 o 
   1   2  15        0.03       -0.60      0.80 o 
   3   2  15        1.21        0.71      0.94 o 
   0   3  15        0.33        0.25      0.69 o 
   1   3  15        6.71        9.22      1.54 o 
   2   3  15        7.80        8.74      1.62 o 
   3   3  15        0.43        1.32      0.99 o 
   1   4  15        0.48        0.07      0.68 o 
   2   4  15        1.98        4.99      1.30 o 
   3   4  15        1.12        1.17      0.90 o 
                                                 
